# Supplementary material for: Evolution of flower allometry and pigmentation in Mammillaria haageana (Cactaceae)
Source: BMC Plant Biol. 2022 Jan 25;22:52. doi: 10.1186/s12870-021-03386-8 (PMC8787947; doi:10.1186/s12870-021-03386-8)
Supplement: Supplementary file 1 — Additional file 1 Full list of analyzed images, and their corresponding calculated Principal Components for shape (PCS) and color (PCC). Additional dataset 1. Full collection of flattened flowers doi: https://doi.org/10.6084/m9.figshare.14103437. [file 12870_2021_3386_MOESM1_ESM.csv]

Accession	Image	Plant	Flower	PC1S	PC2S	PC3S	PC4S	PC5S	PC6S	PC7S	PC8S	PC9S	PC10S	PC1A	PC2A	PC3A	PC4A	PC5A	PC6A	PC7A	PC8A	PC9A	PC10A
CC020	CC020_P01_F010a_190115_SEF_pm.mat	1	10	-58.49616443	47.56852856	-6.858011973	21.23511323	8.293973545	3.271448435	-4.464597381	-3.80992883	-5.58959825	-3.236584569	13732.91268	165.28621	-1780.03754	1936.973529	60.71321752	771.7398469	1150.931742	-1116.465101	543.0859008	118.8102092
CC020	CC020_P01_F010b_190115_SEF_pm.mat	1	10	-11.12872546	32.44340548	-18.34563294	4.373567631	9.065760924	-8.832370139	-4.542747103	0.222471855	1.694235667	0.054122958	13430.18478	28.04934028	-165.7859966	2523.050859	293.1248774	-177.4981259	1660.796081	-626.5217767	689.3581584	652.8593659
CC020	CC020_P01_F010c_190115_SEF_pm.mat	1	10	-23.07182116	50.05572303	12.04171185	-0.489136277	13.01509394	-1.658960168	0.928883034	4.962343988	5.937843189	-7.221287867	10235.47	4.943197171	-1995.756396	2186.899318	-157.9445887	-200.9245181	280.0721758	-924.6766068	62.77563827	1232.035934
CC020	CC020_P01_F011a_190115_SEF_pm.mat	1	11	-30.19639233	40.71554779	-10.08515514	34.69803889	-3.161247481	-7.323825695	-5.502520325	0.074922202	0.818792581	-1.016175799	16137.0672	-856.6981601	-1620.833328	1182.35369	344.6744506	689.3312848	861.2846799	-456.0891652	-10.77189683	461.2857596
CC020	CC020_P01_F011b_190115_SEF_pm.mat	1	11	-26.68051923	63.25158308	-7.494768572	24.09076405	-3.367866871	-1.845844512	3.72506683	-0.465925455	2.252686983	0.129019425	12619.98128	211.7562424	-1148.208582	2156.998776	27.42857617	427.2208641	107.7226354	-550.5566066	83.89023076	225.6719894
CC020	CC020_P01_F011c_190115_SEF_pm.mat	1	11	1.81173762	41.04997505	-3.772615729	15.97531124	-10.56437694	0.104571513	5.727575723	3.922466314	-0.176708675	0.347447712	13231.78797	-537.7725859	-896.3158972	1133.810336	1286.518206	-103.6891924	601.1784532	-305.7230696	846.4338041	242.945155
CC020	CC020_P01_F012a_190115_SEF_pm.mat	1	12	-33.2460142	44.0043224	0.957984847	22.73534293	-14.90984305	-4.392449544	-1.154150268	4.849280475	-0.895167256	-7.079103337	10322.54665	-144.4338908	-1156.732201	471.3584396	-372.2899529	-954.7536963	844.4217465	345.777077	356.8004191	46.96140194
CC020	CC020_P01_F012b_190115_SEF_pm.mat	1	12	-49.91703376	46.50602462	-5.966424218	20.94853685	-6.049624404	-2.928096603	0.653671727	8.064641811	-0.748520638	-4.137922244	6029.760045	1301.577942	-1360.602991	2753.554263	813.4813223	-1673.659135	920.439633	193.1942703	559.5239072	226.6321382
CC020	CC020_P01_F012c_190115_SEF_pm.mat	1	12	-46.43737094	62.9499542	11.39622516	16.22890025	9.047983664	-2.463813643	-9.776443621	-4.087235259	-5.714966004	0.27845667	13426.76151	-193.024594	-1273.414211	1689.142125	1404.861948	76.84668895	-73.95470439	53.13604143	-531.097588	238.240342
CC020	CC020_P02_F007a_181213_SEF_pm.mat	2	7	-106.9423844	-9.13749147	-1.845697733	21.21483241	1.763670886	-4.95424429	2.956973794	3.311305779	-1.528693216	0.354482264	16691.60453	-1160.509585	-218.3690184	1467.100276	-151.1657082	653.4060301	1253.51169	-453.4304192	277.6294275	-257.2204273
CC020	CC020_P02_F007b_181213_SEF_pm.mat	2	7	-111.3547006	-4.996395169	6.793877366	21.24370124	-7.130351649	-6.262405255	4.315212088	6.931179399	5.02975755	-0.326520635	14958.26977	-687.3463954	-377.4573553	1651.471193	-2166.713223	111.6468268	1777.600423	-415.0323483	104.0774079	-92.02307621
CC020	CC020_P02_F007c_181213_SEF_pm.mat	2	7	-106.1663259	-7.626943564	-3.291668704	12.25805061	1.875351251	-8.184578331	0.45434233	6.10524508	-1.310458234	-1.007131009	16810.58213	-1277.721132	-1121.553858	1181.855445	-61.2157693	1218.188494	880.0067092	-152.6776999	94.80251165	121.8098604
CC020	CC020_P02_F008a_181213_SEF_pm.mat	2	8	-40.72631589	-5.33792342	3.461926262	16.01575258	0.244928437	-2.542551329	-1.93499291	1.603194803	-0.379808384	0.093551265	13847.68993	-1257.090456	-1805.858855	1257.89976	-994.9751413	186.3144725	1172.289446	-308.7440519	612.132298	-515.5706148
CC020	CC020_P02_F008b_181213_SEF_pm.mat	2	8	-41.2222344	-28.45488519	-7.058255467	10.40645934	8.561297683	-7.750056906	3.339852765	-0.692755981	-3.804834823	-1.238821363	13137.9082	-545.8270697	134.1448386	3068.614356	-339.1666431	625.2047952	-44.12734359	-112.1194256	-707.2860476	897.4037965
CC020	CC020_P02_F008c_181213_SEF_pm.mat	2	8	-44.10412372	-3.292163492	1.756915913	15.84108481	-10.60225428	-9.165792045	-7.404372658	2.823147877	-0.082029798	-2.905874832	14550.17793	-436.1518964	-1712.489519	964.4364324	-1421.640762	968.4189636	128.7321721	-889.9067661	27.44283772	240.6062143
CC020	CC020_P02_F009a_181213_SEF_pm.mat	2	9	-83.89040598	-0.968648004	9.800873952	22.2415887	-5.552395315	-6.209810491	-0.118196365	5.297455888	2.739909093	-2.225532804	9318.411557	-926.5781145	-596.0102629	1023.378522	-997.7242394	-832.7245545	478.3369657	118.6232739	-525.994981	-271.5189989
CC020	CC020_P02_F009b_181213_SEF_pm.mat	2	9	-104.545612	-1.204659404	-13.69737803	19.39469959	-1.22961239	-8.945000648	0.556706777	4.189391778	-2.658114091	-0.320188889	10425.51553	-161.7567457	-1313.236812	1930.658079	402.2934503	-567.793861	1291.248518	-62.82484036	124.9999487	-1095.360672
CC020	CC020_P02_F009c_181213_SEF_pm.mat	2	9	-132.8800068	-9.949031007	-1.682980493	17.88431431	-4.785106689	-11.54028835	2.376981721	2.92656279	-0.784185523	0.450496154	11951.82469	168.0668767	-1943.907384	2482.856854	-468.6011665	410.4824581	1212.47112	-580.2385899	-18.04289982	-644.9137746
CC020	CC020_P04_F001a_181126_SEF_pm.mat	4	1	-50.64703132	8.876306239	-1.039865094	6.661262561	4.459360737	2.967591053	-5.161310492	0.367586372	-6.457569469	0.438801771	2030.316232	1750.268541	-4125.597227	1253.435863	-701.5454424	-998.4406053	-76.5918901	-163.0335864	318.4662494	-26.80191236
CC020	CC020_P04_F001b_181126_SEF_pm.mat	4	1	-112.5437794	25.20014133	-8.576922131	-13.45565739	3.076028845	3.427863908	2.516187893	-2.253560683	-2.186191389	0.800195033	506.9465622	1862.383404	-4760.811857	2162.486401	741.2876745	-324.0087072	625.4675724	-703.7334788	774.9288527	795.4996349
CC020	CC020_P04_F001c_181126_SEF_pm.mat	4	1	-64.88710502	6.806709891	-10.97162177	12.00760522	11.03857365	2.936839207	-2.678087309	1.307709266	-6.587567883	0.23789457	2046.266455	2303.125013	-3728.837705	695.3931639	-991.5143732	-640.5584222	205.1039423	66.13865921	839.0679194	548.2902139
CC020	CC020_P04_F002a_181126_SEF_pm.mat	4	2	-49.62929219	8.799460801	-8.667452512	2.22414164	1.053339259	-0.14436463	-1.672339919	1.516178753	-0.36581122	3.623604564	9870.778917	1824.181372	-2011.740444	1482.390066	693.9389375	1461.540127	-336.6746973	-645.3296367	17.35610392	453.7047343
CC020	CC020_P04_F002b_181126_SEF_pm.mat	4	2	-14.22127424	3.320892165	14.09930731	12.96785656	-7.507433605	3.849066724	-2.041564104	4.14448063	-2.576984408	2.075349433	7016.507483	2239.026799	-1404.260128	1384.834302	-1139.715457	280.7007806	55.4254793	-474.0813898	-8.972584909	-104.6746795
CC020	CC020_P04_F002c_181126_SEF_pm.mat	4	2	-21.98493242	-3.510008199	-19.06159112	0.964809764	7.207540619	0.861502842	5.210775776	8.922824664	-3.184126321	-3.480324907	6971.822619	2196.324069	-79.91896145	1847.297401	-622.9288829	-165.1269513	216.9964229	-299.5988463	-696.8951313	231.3983327
CC020	CC020_P04_F003a_181126_SEF_pm.mat	4	3	-41.02789821	-10.88028976	-12.62119031	15.66100744	0.63612765	-4.859551046	2.108006576	-2.728301434	1.026750858	-1.34642808	6768.471072	2745.207632	-907.0666726	2373.564047	473.6018967	269.076766	-103.9945606	-151.8180187	203.664519	-70.44802016
CC020	CC020_P04_F003b_181126_SEF_pm.mat	4	3	-11.71696692	4.587835264	-6.53348234	4.249758109	-3.216721466	5.217297256	-0.40143901	4.678361071	3.59038466	1.759287753	1313.350327	2762.386431	-959.5211685	1743.649605	-523.4419331	-930.8496344	-649.8231348	310.2851942	-247.3659293	897.9491001
CC020	CC020_P04_F003c_181126_SEF_pm.mat	4	3	4.393196388	2.863377615	3.617428024	8.699274442	3.508719301	1.047674128	6.089246895	-0.185517302	-0.690758389	1.121085589	5234.536689	2891.473832	-2342.954925	-215.2563724	-687.6060236	-395.3943972	544.5847979	-544.4511974	-532.7234608	535.5650222
CC021	CC021_P02_F001a_181126_SEF_pm.mat	2	1	-45.79828657	31.81130672	2.224432737	-4.048800312	-15.30416911	-0.271931356	0.697300035	5.819303388	-7.95621572	0.138170461	3321.394508	1645.659498	-996.1080387	1711.457412	-365.905195	-581.0609067	-2035.159914	928.2123378	425.093469	438.5290685
CC021	CC021_P02_F001b_181126_SEF_pm.mat	2	1	-62.72886125	34.06395431	-9.845964855	8.736692738	6.701366301	-0.702103811	-2.91072441	-1.697620926	-0.860726341	1.444070015	2295.606786	3903.12587	-1046.584527	1237.427536	-1606.712691	-476.4686281	-1569.863621	593.6395693	271.9077033	-718.3944202
CC021	CC021_P02_F001c_181126_SEF_pm.mat	2	1	-38.80340675	6.968179959	-2.051250516	4.4246163	19.05988265	-3.304516511	-4.934343238	6.846442911	-1.889794836	1.240221488	5128.844212	-1119.296038	-2805.618124	179.7970184	-704.4285007	-1382.297047	-1035.485065	1013.153042	-1699.019176	915.7251657
CC021	CC021_P02_F002a_181126_SEF_pm.mat	2	2	-18.82441291	6.311676279	3.604393188	4.981845307	8.450242227	-1.073343435	4.643746379	0.356538305	-0.432119041	-2.837069826	2706.425084	3319.009617	251.168388	1752.398696	1774.284255	-339.15841	-700.6927528	-217.331914	-48.33456913	1523.164288
CC021	CC021_P02_F002b_181126_SEF_pm.mat	2	2	-20.17391709	32.88203725	4.544748522	-11.33314804	-1.844239275	-1.467311488	-0.033406997	-2.711975829	1.701938936	-2.475563716	878.2313699	3350.930087	1739.328089	2091.505498	-617.6453734	-997.8919948	523.1016427	-332.3872509	-77.23527569	190.6651086
CC021	CC021_P02_F002c_181126_SEF_pm.mat	2	2	15.15402729	4.705330707	-8.730288654	3.582888884	-2.52316441	4.88893604	1.039669432	-0.779792109	-3.395838137	-3.941533855	2807.397226	2813.888733	2575.525361	2164.143055	-343.6583605	-1004.861235	-787.9003983	494.3813691	424.4106043	607.1679103
CC021	CC021_P02_F003a_181126_SEF_pm.mat	2	3	-26.34592585	21.73606975	9.761211384	8.427717955	-5.574342019	5.723739922	1.099988201	2.194919407	-0.759128221	0.11383118	6101.163956	2851.812351	738.4117307	1290.526932	3337.131235	578.6115236	-716.6659185	575.7868644	580.1810322	534.7894137
CC021	CC021_P02_F003b_181126_SEF_pm.mat	2	3	-24.49285644	3.481364657	-12.89444164	12.01071933	-0.711231968	1.164240159	-0.408413256	-1.28412674	-1.006987006	-0.346079951	1171.018907	3874.345348	312.6127181	2125.222853	189.4396058	-1573.878072	-756.351815	1016.663559	-198.799441	-104.1592083
CC021	CC021_P02_F003c_181126_SEF_pm.mat	2	3	-29.08761383	28.12504213	-1.329575211	13.04303767	-2.556898101	10.03899021	7.196320699	-1.91178429	-3.282158956	0.299793389	6979.931496	3540.996213	1168.12268	1738.557957	146.0045238	-772.4527982	945.8090249	-20.32708073	-723.6699912	1077.056308
CC021	CC021_P06_F010a_181204_SEF_pm.mat	6	10	-57.98604421	2.891029862	-15.2427932	9.442079084	4.335393344	0.35642825	-1.188964896	4.046620486	-1.599159849	0.436669545	10614.0336	112.6761792	-3438.094048	588.4837613	1138.362815	1306.356936	-1327.866043	-214.3224893	574.3786192	-307.5934898
CC021	CC021_P06_F010b_181204_SEF_pm.mat	6	10	-53.71955218	-9.654800348	-19.3877637	-5.150986375	7.08346186	3.523231927	-4.443972772	0.942655488	-0.022185561	0.990009817	9593.362448	-182.1580784	-2054.841927	483.1725759	-487.3427643	-132.7779952	-611.3935171	522.2574268	-667.1843375	-68.29917796
CC021	CC021_P06_F010c_181204_SEF_pm.mat	6	10	-88.76211851	1.878561905	0.249620474	-16.83803378	2.642969095	-3.062612086	-0.450629115	1.893361238	-5.108280044	1.069964694	7478.60026	-1502.79193	-1610.316586	2077.435416	169.1850265	25.83970664	-1597.866439	229.3950238	885.735812	33.5072253
CC021	CC021_P06_F011a_181204_SEF_pm.mat	6	11	-30.1470404	-7.003607886	12.88991646	25.7792912	-6.719416095	-4.709432562	-1.742403647	5.689956604	0.565380887	-1.825229861	13762.53742	-638.6884622	-1876.959402	-374.4160442	-310.1433282	1383.239109	-930.5761819	49.8579983	872.0096814	61.1335718
CC021	CC021_P06_F011b_181204_SEF_pm.mat	6	11	-93.90437617	-0.136232573	-8.528797394	7.377599786	0.492284065	0.118267373	0.336300335	4.875462463	-2.572168263	-0.636126058	10242.38498	791.6748908	-2192.513992	584.544221	-128.5296149	999.2241828	-88.72298604	-523.2849094	156.5114419	-1248.463739
CC021	CC021_P06_F011c_181204_SEF_pm.mat	6	11	-93.70290749	10.66848804	-2.499785589	-3.351551397	3.545843332	3.999494756	0.119498482	3.95693112	-3.113064817	0.070961916	12413.93682	1131.637378	-1877.716787	887.249939	-277.4421503	1733.327694	-371.9282658	-624.8369926	229.9388998	-99.19051025
CC021	CC021_P06_F012a_181204_SEF_pm.mat	6	12	-86.98911209	-10.75100712	-10.01083606	-3.152746852	8.862026211	2.240218581	-1.401233563	9.892246072	-4.431709014	3.823581422	6316.069635	-615.7827039	-1932.347148	1842.20985	-754.9421866	-610.8969257	-1053.089672	549.0297943	299.3153268	-63.79810136
CC021	CC021_P06_F012b_181204_SEF_pm.mat	6	12	-123.5839934	-4.053380507	4.129813135	5.17085952	-14.11948785	1.443404272	1.223069635	2.846253718	-1.043046103	1.460681977	9123.554721	1082.451527	-158.6719459	1206.500573	584.0327765	-380.8692092	-157.6208177	675.0666963	49.06978425	-25.89967256
CC021	CC021_P06_F012c_181204_SEF_pm.mat	6	12	-92.9676004	-14.96240144	2.43570324	11.6938189	-26.12438151	-2.492429251	2.219267235	0.140798105	2.653119454	1.369304769	8003.715004	496.6074659	-3195.280249	808.4002941	-895.1004009	616.9061248	-1268.391344	-281.4586006	53.7575257	146.5134713
CC021	CC021_P07_F004a_181127_SEF_pm.mat	7	4	-15.76177368	1.174884861	2.993633014	13.77960632	12.71714493	-4.792288256	-1.10981066	10.05285907	-5.776623134	2.721212668	14662.83524	-266.6269067	-997.1276983	2526.813727	152.1253766	497.0255927	928.8347938	-299.246419	883.0154598	239.0146932
CC021	CC021_P07_F004b_181127_SEF_pm.mat	7	4	-21.02002014	16.81981128	6.517613581	8.090947346	2.604610493	2.745128748	-7.78948445	1.821384733	-2.789136246	0.625220622	11343.87329	-842.5588056	-1444.035728	-239.5333514	-903.9869835	-71.45469569	473.7165188	273.9270564	37.48764611	604.976017
CC021	CC021_P07_F004c_181127_SEF_pm.mat	7	4	-17.33156521	1.745796916	-13.96427545	-0.271679699	9.083728759	-1.86588786	-5.079299815	0.928673304	-2.378031512	-2.515279388	12276.91636	-91.61150637	-1323.346515	946.9815861	-996.7512486	592.103434	183.7969373	-190.7879849	-1666.165503	1205.986541
CC021	CC021_P07_F005a_181127_SEF_pm.mat	7	5	-14.10723032	8.856066957	3.297532106	10.15164526	0.036317234	-1.919684873	-1.692963781	4.123258771	-0.426098857	4.151992237	14469.81623	-345.9796185	-1128.802266	1660.728096	-157.3948975	498.8411483	696.6030014	89.63722811	102.426545	946.6566689
CC021	CC021_P07_F005b_181127_SEF_pm.mat	7	5	-33.31150908	15.77260684	7.015237111	-9.73189169	-15.87171764	-10.06226643	1.153133534	-0.799969897	-1.257604123	-4.651780045	10137.5912	1230.508304	-2070.24733	1264.272641	456.2447052	381.7507192	951.3248563	-139.8163946	699.7166642	315.320048
CC021	CC021_P07_F005c_181127_SEF_pm.mat	7	5	0.020588631	8.888225833	3.962994195	2.975500118	-3.164676177	-0.181795737	0.189292979	-0.700514917	0.195917319	1.491685509	14703.12014	-953.146249	-677.6645311	1737.34364	1469.709899	427.4642443	549.3417057	496.5287021	811.7260582	573.7456434
CC021	CC021_P07_F006a_181127_SEF_pm.mat	7	6	-19.66874291	4.552717214	-3.315658862	-0.775724729	0.794774988	-3.82824849	-0.394007449	1.338450427	-0.501888188	1.424194184	12819.13407	-585.333222	-2899.491788	462.8654562	664.7296532	746.1128977	-13.40904135	334.351387	14.03980256	714.2860706
CC021	CC021_P07_F006b_181127_SEF_pm.mat	7	6	-28.09517508	19.43936884	0.502860888	2.384473528	5.806863702	5.92882185	4.086804385	2.081123482	2.100188108	0.081265782	10213.80685	323.5858857	-1417.14026	1617.695445	489.7769009	-280.2926029	153.6244108	501.5133742	401.9725715	-69.15284882
CC021	CC021_P07_F006c_181127_SEF_pm.mat	7	6	-37.77144643	15.09991086	-1.936635843	-2.79958133	-10.9427815	1.693460982	2.767731418	1.135382075	-0.720443601	1.548488717	13720.44991	-733.3623434	-911.6513855	860.5617115	-1550.209757	235.3581245	629.0484266	-12.41615017	-716.207223	760.1415355
CC021	CC021_P08_F007a_181127_SEF_pm.mat	8	7	-0.771513369	11.08503722	-2.774983951	21.49868952	6.808523391	4.723026225	-3.26586457	3.995186958	0.529280676	0.345013091	8240.156085	1291.115978	-86.61905701	1434.352218	-820.1575796	-266.8227732	694.0963979	-873.8559422	-1110.993802	528.9574596
CC021	CC021_P08_F007b_181127_SEF_pm.mat	8	7	-25.58569231	1.458488688	-23.780348	14.04259827	-3.487973096	-12.09558987	-4.083475146	5.516578149	1.66663568	1.566260384	8432.835009	1406.569181	-2003.392978	87.12921206	929.3961047	241.9503538	430.9534177	-587.7331074	-576.3524926	-628.5372298
CC021	CC021_P08_F007c_181127_SEF_pm.mat	8	7	3.22232323	-8.540354013	3.380700846	14.42351313	-4.048191763	-3.763557109	0.204731256	10.80016494	1.071275427	-1.759747624	8374.611431	1294.489791	-1280.638743	1098.775174	-716.7717188	310.715285	262.8181473	-634.5062838	-313.699717	241.1610585
CC021	CC021_P08_F008a_181127_SEF_pm.mat	8	8	-65.32438153	23.31274995	8.621152449	3.708733415	3.064258707	-5.367183271	-3.917140779	9.022680057	0.940896913	-2.935430117	5030.430622	2681.345356	-1146.158606	915.7522452	-1017.053095	-657.1932262	286.5201492	-430.428124	-338.3849718	677.937955
CC021	CC021_P08_F008b_181127_SEF_pm.mat	8	8	-91.07860099	20.05099504	1.906949804	10.01011825	-4.586998535	-2.363879497	-4.144192109	2.613845631	0.22857105	-2.445632752	327.8580429	4230.800365	-896.6225707	1764.660481	-8.625999593	-1803.413214	819.2979564	22.40257364	-274.0523322	438.7123479
CC021	CC021_P08_F008c_181127_SEF_pm.mat	8	8	-75.25186285	2.938073165	-8.553069842	1.865780363	-2.340847711	-5.180760849	1.904504886	8.252341155	4.076773368	-4.219221636	2430.874076	1495.335945	-1243.112969	1777.432979	-647.7648671	-1593.644356	-1089.661728	868.9135116	504.4561427	-183.8092525
CC021	CC021_P08_F009a_181127_SEF_pm.mat	8	9	-62.61655649	-4.20776839	-19.59207353	20.1278219	-3.766829052	-8.195662094	4.402676661	-0.902918467	-5.161093597	-0.772373151	9099.34119	2444.293437	-2761.786927	1482.156376	1504.984244	470.0159974	810.533723	-1056.739617	-707.383809	-606.7785813
CC021	CC021_P08_F009b_181127_SEF_pm.mat	8	9	-56.41408628	0.988098407	-11.63738962	3.266884355	0.543669778	-7.980228846	2.863104117	3.094527305	-3.852651692	-1.736212119	6035.076915	747.9820729	-4261.138947	-181.7467821	2545.005489	264.8076619	-1091.753214	18.33458966	559.417741	126.1141529
CC021	CC021_P08_F009c_181127_SEF_pm.mat	8	9	-21.33102964	-5.334468778	-4.415161047	10.18557033	-15.70335951	-6.330652992	-1.297281863	5.371502458	-0.72101667	1.104410035	7771.691012	1594.930655	-1922.990884	1502.393976	-2666.194381	-392.3223361	845.2940751	-871.1796863	-119.0731478	760.3520767
CC022	CC022_P01_F010a_190125_SEF_pm.mat	1	10	28.15759732	12.35284935	13.05596279	14.47307013	-9.538616685	0.040316477	-1.196762377	2.805672715	-4.366244691	-3.332206148	15076.24649	-4969.173556	-3275.469456	-922.8938718	465.0381834	697.0367563	-46.39305954	-95.02162165	1006.611405	909.6287657
CC022	CC022_P01_F010b_190125_SEF_pm.mat	1	10	-1.041007732	-8.949245349	7.744091455	17.10069859	-1.816152756	-5.885576364	0.541339679	2.629906693	-2.372413906	-0.664434931	18866.90906	-3965.435063	-1051.64877	1180.532818	-466.4011631	1639.155567	159.7848551	444.4074325	-5.19262771	235.7540887
CC022	CC022_P01_F010c_190125_SEF_pm.mat	1	10	18.06863453	-20.99845855	-7.632995846	23.21449731	-9.31205212	-17.70792924	0.281665662	4.143799366	0.27631367	3.356177009	18167.791	-3799.372119	-1344.447271	1073.564385	-1302.99043	1114.698112	-210.6120837	-114.5587229	-177.0346032	355.7562303
CC022	CC022_P01_F011a_190125_SEF_pm.mat	1	11	-51.96378526	-12.34968661	-14.52714028	4.774082005	-3.160586919	-3.487943741	-0.687422902	4.179838873	-0.038388782	-2.585493653	19982.84862	-3940.179057	-1356.610621	1042.325944	-446.0839107	983.6603319	-393.1753311	276.7094628	416.2384952	-480.6384888
CC022	CC022_P01_F011b_190125_SEF_pm.mat	1	11	-14.98124764	-17.11019783	1.971601698	6.907282476	15.06189758	-10.4743306	-3.587955558	-0.405380096	1.384328128	-0.093760236	10823.06851	-4565.80509	-3516.102689	-2491.477563	-303.0584907	-648.3283992	742.7811744	240.3216701	452.7291697	550.8368984
CC022	CC022_P01_F011c_190125_SEF_pm.mat	1	11	-38.81812084	-7.854848859	7.247741738	15.03568029	-21.81794244	0.387627596	-7.101125079	-2.769324319	-7.274064939	2.464785913	14186.72543	-3184.159674	-1195.452919	1350.83157	37.99633769	823.2095409	-1433.909664	-241.8588446	1160.133676	954.8742475
CC022	CC022_P01_F012a_190125_SEF_pm.mat	1	12	90.7863015	-3.627441173	-26.46512676	5.672025336	-18.5662374	-6.476713109	6.449150346	0.838860542	1.780706465	3.199169315	18100.6732	-3461.160585	-3472.130511	-598.2446891	-185.3953605	1568.632105	-359.6491791	-884.0975498	411.5160266	364.2414288
CC022	CC022_P01_F012b_190125_SEF_pm.mat	1	12	80.51413924	1.425925859	-6.313558288	9.070510354	3.553756442	-4.157034336	4.293082762	-0.167388245	2.285317074	2.218000673	17153.26163	-3877.293738	-2373.841127	-664.2178405	-77.0012073	793.600139	501.403095	-494.151838	359.9428078	322.1590759
CC022	CC022_P01_F012c_190125_SEF_pm.mat	1	12	43.38032936	-15.06027637	-14.99332221	8.501970081	-6.623428528	-4.541391171	-0.665942451	-2.030024792	-3.582366279	-1.236590779	16629.04803	-4096.897259	-2569.16382	-1130.064899	-33.79225162	922.8028719	637.2591031	-850.5464467	521.4658712	527.7775209
CC022	CC022_P03_F004a_181124_SEF_pm.mat	3	4	58.03788518	3.415013486	-3.781779575	-11.69994927	-3.232947328	13.28084623	-2.254072887	-3.990340943	1.628600415	0.35226974	12685.99098	-1583.350503	-3091.138543	44.27160954	-689.262424	-32.4100022	497.2973096	-590.9338963	1246.67832	453.4987034
CC022	CC022_P03_F004b_181124_SEF_pm.mat	3	4	69.74946333	12.0877763	-16.7595789	7.403218074	9.430595645	13.16817277	3.26806965	-0.953000894	-1.750309838	0.383495395	13439.62581	-2241.480901	-2722.451441	309.5785715	-1401.391308	-255.4323675	276.3569513	125.6179843	409.8442083	-327.4586242
CC022	CC022_P03_F004c_181124_SEF_pm.mat	3	4	76.0947668	-8.254306269	-2.406911889	16.90771306	16.4131326	2.274484859	-7.160926457	4.263500302	4.118188708	1.532350503	14315.01147	-1872.798822	-4624.352696	1132.270594	-263.2024879	792.5486267	391.7058237	-1121.631997	-363.2002681	738.1200391
CC022	CC022_P03_F005a_181124_SEF_pm.mat	3	5	86.76716063	2.953052113	-6.514846378	-1.862001808	-4.727478276	5.107254227	-3.590054958	5.680124454	-3.833647426	4.089755538	14787.92382	-2160.521853	-2904.780422	1257.482912	756.9658627	163.8873195	302.9075561	-762.0101182	201.3711904	766.7756865
CC022	CC022_P03_F005b_181124_SEF_pm.mat	3	5	40.59590431	6.514018496	11.45703949	7.158834217	-0.516391286	5.455483272	-2.318087348	-1.977720498	2.309321655	-0.544246809	15247.27045	-1118.657826	-3546.207186	829.7428694	1210.639487	1449.787874	297.3232368	-921.3910058	488.3134567	838.9002571
CC022	CC022_P03_F005c_181124_SEF_pm.mat	3	5	60.97932429	8.342934996	-7.190158446	2.28274361	2.832636956	15.17935888	2.957217963	-0.476715629	-0.05633152	3.204037845	15065.16748	-809.8196435	-2230.859319	1795.769294	-885.3027631	432.7711721	505.7526254	-1354.376731	633.6403817	524.2966162
CC022	CC022_P03_F006a_181124_SEF_pm.mat	3	6	59.85667213	-3.794780664	9.12910944	11.96300606	-2.171314787	3.444875876	-2.560435988	-1.841965652	0.674513709	2.804863714	17855.23312	-2053.861149	-1931.257608	1421.615578	-1256.459872	1058.301919	842.4334505	-620.4179233	440.9207263	688.7108923
CC022	CC022_P03_F006b_181124_SEF_pm.mat	3	6	64.80575203	1.703599477	-8.638899832	-12.74232528	4.3043387	0.821742502	0.61859475	5.609382621	-0.231193692	3.80038053	12459.98694	-4560.636682	-5179.450415	1037.859826	-159.6294104	-422.1835053	-1197.062275	40.47182321	1338.190581	940.3044303
CC022	CC022_P03_F006c_181124_SEF_pm.mat	3	6	115.3635546	1.627920593	-3.805655752	12.9988084	10.08010887	14.10165286	-0.602165196	0.503595082	0.384690543	5.070901512	15593.38495	-1837.047446	-3892.474121	844.4846849	735.6413848	900.338099	-572.7393766	-1014.602597	742.598938	720.7666321
CC022	CC022_P04_F007a_181123_SEF_pm.mat	4	7	92.04617064	12.7354469	16.52688647	27.94546955	4.221781187	6.145482854	-3.612893375	-0.230686538	-2.978505421	0.987333064	17705.60354	-2104.142033	-2689.001565	1910.997247	-310.6182814	1153.207124	-363.0379245	51.38833408	1054.35529	-436.3403816
CC022	CC022_P04_F007b_181123_SEF_pm.mat	4	7	122.3775825	21.266401	9.190123677	3.251690429	-10.38082821	-6.062330992	-15.10389051	-0.235835228	-6.079111024	2.199260351	12464.01237	-1214.63144	-1859.919416	1074.576943	-204.8781892	-606.3963681	454.0800736	-23.71217764	904.6555123	762.9282
CC022	CC022_P04_F007c_181123_SEF_pm.mat	4	7	71.91574955	10.41135673	-10.31295996	10.05169542	11.22977782	-3.884125526	-0.360202569	7.775254037	-6.280096195	-1.390166059	14723.3528	-747.0499322	-1625.377496	371.4694636	-431.3918518	111.7222115	746.5721546	-279.9902732	417.4519365	359.7706953
CC022	CC022_P04_F008a_181123_SEF_pm.mat	4	8	73.39629109	46.53905228	0.049479547	10.45376264	9.332425091	-8.99874182	-0.071709627	8.008466083	-5.10869031	2.435896074	12195.22422	-1855.805678	-3261.972512	875.9325486	850.7234104	-640.1625857	-243.471284	507.4897655	757.8831032	-394.905984
CC022	CC022_P04_F008b_181123_SEF_pm.mat	4	8	120.4821223	32.44243189	15.92926528	14.43929413	-7.091029368	6.038715591	2.66974681	8.46225934	-0.460521434	-4.053235078	11986.22735	-1723.744387	-2179.691182	1452.468543	129.1110844	-1091.311478	-118.9691044	-5.872375567	507.2840006	596.7365753
CC022	CC022_P04_F008c_181123_SEF_pm.mat	4	8	70.763357	33.90685032	-10.80793307	-1.207264193	-8.581505782	-3.507317726	-2.061988786	7.408622841	4.239439436	-1.226002844	13138.14746	-625.5595576	-2345.643259	421.4183532	916.4832882	-535.9847018	370.7044904	-355.9348628	-421.8783587	568.6802689
CC022	CC022_P04_F009a_181123_SEF_pm.mat	4	9	62.94428671	1.622843336	-7.694390739	-4.321937183	-2.53191825	-0.421279473	14.79366225	8.058667615	5.403164699	3.243088832	9894.448272	-3942.109592	-4631.543525	-1339.118537	702.4859547	-1775.220452	368.3258745	766.062315	111.6617866	542.9813462
CC022	CC022_P04_F009b_181123_SEF_pm.mat	4	9	46.60794993	32.67121433	11.79170798	5.368771895	-14.02594933	5.517494728	-6.730700526	1.977145018	-1.10953217	2.496415084	10035.51351	-2185.770835	-3570.657193	1336.409521	-921.1956293	-1684.149866	-261.5723516	467.2390222	1051.338834	250.6050409
CC022	CC022_P04_F009c_181123_SEF_pm.mat	4	9	29.13350578	14.88816872	14.85985588	-4.514742051	0.995418855	-5.297387545	-2.401755862	-0.285781865	-2.257794018	1.550523464	11667.64153	-3085.536901	-3784.074603	-1319.346026	-2221.583509	-297.0865345	-327.6478309	92.46033971	1433.487032	671.5350399
CC023	CC023_P01_F007a_181127_SEF_pm.mat	1	7	128.4785837	-5.966396382	-1.918864389	-7.529536727	-22.59616097	-2.485420162	9.039186943	3.905169255	-6.570768008	4.809987617	1826.719994	1716.046056	1530.290946	1398.421381	74.26816744	-1061.286274	-311.8033587	-82.43887221	-963.0147413	-47.93738243
CC023	CC023_P01_F007b_181127_SEF_pm.mat	1	7	101.2443844	-28.26517632	-11.48695971	-10.82170287	5.916135574	-7.984027504	-4.444979552	4.308549785	0.849360587	-1.382135894	1162.316389	2866.284418	1781.632253	1343.250068	165.7124077	-1434.414612	631.9381122	396.21244	-533.8580389	-104.8615668
CC023	CC023_P01_F007c_181127_SEF_pm.mat	1	7	117.7023888	-52.86863485	-7.923805915	2.405400935	-1.956598959	-10.24839087	-1.363542602	1.876535826	3.302874442	-3.827447151	73.65543043	2828.806851	1515.2404	3334.401809	-339.1354277	-1102.43687	886.0248273	437.3417534	-1087.664741	-47.69875177
CC023	CC023_P01_F008a_181127_SEF_pm.mat	1	8	95.96782933	-37.63020882	-20.48300128	4.137356965	8.308582754	-6.40017779	17.4972819	-2.34888611	6.645151158	-1.895984999	4889.453246	2339.970801	1073.985009	450.7120165	2458.088161	-531.6855233	647.4696574	331.6397718	-1096.796398	-245.0158293
CC023	CC023_P01_F008b_181127_SEF_pm.mat	1	8	61.57853881	-25.47928726	24.31275424	-3.034058483	6.895080378	0.446552227	-1.709686831	-2.459457101	-2.073557724	1.997493053	2032.192765	2453.089989	1851.641538	-152.3812509	-537.8070892	-411.6847146	521.5286885	297.6735229	-477.3052311	-170.6779098
CC023	CC023_P01_F008c_181127_SEF_pm.mat	1	8	69.46991301	-28.2689799	2.283632313	-18.75704852	-18.45664682	-4.00692606	14.50557509	7.373488817	-2.26062569	7.669485517	1851.034999	1304.180279	2865.984752	540.3686956	-1417.729123	-852.9566422	549.7364334	206.3008118	-1764.153915	1005.294466
CC023	CC023_P01_F009a_181127_SEF_pm.mat	1	9	100.0514684	-34.46090702	6.847400202	15.16762577	2.042337032	-3.713041004	-5.648780765	-0.035565913	-1.082857542	2.349986131	1214.032231	3282.66669	1713.778771	1422.4531	-1627.726135	-590.8456245	-993.3960746	717.8894992	-320.8446378	-496.1012978
CC023	CC023_P01_F009b_181127_SEF_pm.mat	1	9	107.9374831	-22.22407578	23.55215467	2.259210072	-14.61307438	-5.483929857	2.033347875	9.16836675	3.081456294	-2.127424276	316.9642884	945.2837155	2592.736579	2695.84047	-26.59713597	-1189.31962	138.2595917	522.3110627	522.1330915	-288.9091447
CC023	CC023_P01_F009c_181127_SEF_pm.mat	1	9	48.02976681	-9.315995203	-12.7668345	-24.36272495	-10.25185932	-4.834702771	8.234290085	12.02983099	4.215721243	4.623316363	-419.0358337	1280.659334	2186.376872	2046.250746	1040.2003	-492.1921652	-684.7120068	472.3167653	665.4524521	-162.1276168
CC023	CC023_P02_F001a_181126_SEF_pm.mat	2	1	94.19608709	-19.45797951	10.36854337	-5.869561645	13.36579441	-3.69415733	3.878634778	-8.205302858	2.32538047	8.405661365	5763.513811	2995.07074	1419.619008	1114.25138	-1165.323288	-1220.327447	573.7983875	-69.50584788	-212.4817272	-1835.179046
CC023	CC023_P02_F001b_181126_SEF_pm.mat	2	1	134.85348	-9.299467496	-4.718275665	-7.807875141	-14.04910728	13.64130672	6.659283359	-3.65404738	2.618982081	-0.725800289	4791.795727	2131.368882	2268.780787	894.1595738	2189.508036	-1764.141898	-474.3647453	1192.003629	770.4595317	-504.3653106
CC023	CC023_P02_F001c_181126_SEF_pm.mat	2	1	187.2068085	-4.562528086	-25.26674663	7.453496909	0.325614848	4.292690472	-9.659264271	-2.802352708	3.101357218	-0.401360169	8266.031325	592.6230424	4504.71717	1705.532756	-1768.814993	-1290.583101	-1069.336135	1170.292485	-838.9089537	-319.9428046
CC023	CC023_P02_F002a_181126_SEF_pm.mat	2	2	96.86356838	-25.733818	1.899229194	1.074588095	-15.19174452	3.18798975	0.481016655	3.183968897	-7.330358007	5.277359512	1519.393928	3024.044038	896.9311891	1667.53319	1241.620368	-1384.670509	238.8588217	-218.3883877	484.2727467	-518.1570305
CC023	CC023_P02_F002b_181126_SEF_pm.mat	2	2	110.5080064	-18.71959167	-29.16859836	-19.14389771	-1.028603306	-6.179479642	-11.91290804	0.33434871	-5.900501644	-0.570625027	1519.083747	1050.268214	964.7149223	394.6684828	587.2161819	-2086.540055	986.5313956	434.2171506	141.6253266	-880.2455525
CC023	CC023_P02_F002c_181126_SEF_pm.mat	2	2	71.70267142	-22.57109142	7.616385597	-5.725708775	5.921040742	-2.443202147	-3.803389223	-2.616977507	1.820030278	-0.477629846	4262.705993	588.2131212	26.07741214	351.6963719	-255.6196104	-1057.278904	80.33809478	246.8372943	611.7278829	350.6622978
CC023	CC023_P02_F003a_181126_SEF_pm.mat	2	3	63.67299841	-14.0611379	12.55658216	-5.816999484	-16.31112799	-5.168445178	8.768479353	-4.285381813	-0.523676886	5.123738295	2140.288282	1839.766244	73.23599307	637.5907431	1218.36472	-1092.078656	773.4684308	208.1681502	1163.533884	-620.2904531
CC023	CC023_P02_F003b_181126_SEF_pm.mat	2	3	101.9742731	-20.18551678	-0.621576233	-6.449600185	0.608743261	1.238277177	0.359236559	-1.198835947	1.113882243	0.621303525	-281.0609007	3188.157632	1231.446844	2052.540768	11.67956405	-2232.412717	184.0678604	82.25015119	408.131507	612.3802183
CC023	CC023_P02_F003c_181126_SEF_pm.mat	3	3	117.2870914	-18.52852941	16.0849615	1.3328267	-14.3030291	7.284572794	-3.175083497	-8.071875251	-6.474492958	2.79236736	3284.38988	2493.513986	1587.911555	1263.81386	-2148.805049	-2160.385553	365.5628562	-26.10756744	-743.5844461	442.837003
CC023	CC023_P03_F010a_181127_SEF_pm.mat	3	10	62.18853809	2.051457367	24.60507949	2.345466033	-12.37964468	-6.155123237	3.073697508	-6.528593903	6.98371128	2.457634617	821.9939972	4992.095226	1366.693324	565.0554726	3636.145908	583.7785873	-1225.474329	-839.2689611	-547.6101961	569.5395952
CC023	CC023_P03_F010b_181127_SEF_pm.mat	3	10	96.33140115	20.36780752	-17.12357907	-3.03549956	11.0846199	-6.847048322	-5.824723621	2.978818588	0.368196431	-1.807526538	-3378.261376	2891.8142	2057.562352	2849.515677	2053.456276	1106.413531	-617.5994994	-1468.655118	-531.8008853	576.3426356
CC023	CC023_P03_F010c_181127_SEF_pm.mat	3	10	79.34868323	-12.77163311	2.088235977	-8.98292522	-10.47792289	-3.496092514	-6.154469667	-1.043159389	-3.152243482	0.169453852	-4159.890224	2040.497264	928.8205512	2448.937524	232.1488295	-1150.041218	-544.3350961	-1186.115023	651.2510299	437.3375819
CC023	CC023_P03_F011a_181127_SEF_pm.mat	3	11	75.39546049	-13.59398764	2.008065735	-8.503981881	17.05659997	-8.848603986	-5.567135139	-1.879763151	-3.166801362	0.234442534	-962.4627058	3170.049983	72.78315605	322.485448	-1932.51652	-830.0476211	-994.8545104	-1437.633965	-1005.55794	397.0380538
CC023	CC023_P03_F011b_181127_SEF_pm.mat	3	11	93.06059352	14.94942815	-14.91080809	-8.577414419	-19.06664757	-5.12512244	-2.13994734	-2.231664936	5.822125787	-1.209923343	-2624.890597	4226.67947	468.2175372	1416.673138	-838.2075128	-844.5539021	-403.787292	-1534.232893	-371.6682993	208.7127652
CC023	CC023_P03_F011c_181127_SEF_pm.mat	3	11	90.76157383	39.2063935	-6.475501973	8.830606807	-6.004444004	-2.763093515	6.585597107	-2.561109328	0.636128075	-5.297815559	-3542.914604	2021.80204	1341.541909	1301.834287	62.91347691	-408.5359729	-647.335548	-1494.971744	425.563054	65.35769055
CC023	CC023_P03_F012a_181127_SEF_pm.mat	3	12	67.40875922	38.55836622	-5.866278107	3.413716256	-13.74748446	-5.561397843	4.407635656	-1.014072326	0.723284717	-0.367094902	-3740.517594	2519.885276	470.6423206	516.160969	2301.100514	269.9470774	-474.5208331	-1237.960499	103.0574783	-287.5388655
CC023	CC023_P03_F012b_181127_SEF_pm.mat	3	12	43.28408575	24.18350474	4.472836954	-2.29913857	24.17349202	-10.47244477	0.693000418	4.667465681	-0.766240431	0.109390236	-4698.49249	1710.367143	1240.421654	3906.425105	-497.492637	219.401027	-1120.830068	-962.9274489	47.58865128	-1287.013772
CC023	CC023_P03_F012c_181127_SEF_pm.mat	3	12	28.73733284	8.068186936	-4.471794714	4.791685751	-5.091991218	-2.349594371	-6.81736898	-3.56854786	-1.141745981	3.503370591	-5614.238384	419.8598813	2307.130347	2624.133299	1780.983527	1772.593617	-1179.202516	-2323.432717	-945.316973	266.4880884
CC023	CC023_P06_F004a_181123_SEF_pm.mat	6	4	10.05794335	10.66498239	-2.798237717	-7.721871558	2.280649808	-2.258943759	-4.186863353	-3.547091676	-2.981621939	-1.305485268	-3042.923854	2838.059028	-274.6349064	126.8010818	13.94276946	-230.9891416	-62.31913334	-138.8325262	-227.7769428	767.9000078
CC023	CC023_P06_F004b_181123_SEF_pm.mat	6	4	-32.46038456	-33.80791077	-9.708113528	-17.44387086	5.914573023	-6.649270968	7.052922885	-4.982889216	0.847496098	4.767476575	-3940.336218	508.5577405	-1021.561049	-162.7386837	383.7485052	-1466.057327	-109.5274076	676.0030783	901.7509813	-330.4039946
CC023	CC023_P06_F004c_181123_SEF_pm.mat	6	4	5.07090501	-9.809184112	18.58307985	-5.449422943	4.228096074	4.038265989	4.038319357	-0.751773405	2.9320324	-3.144158184	174.0906589	3297.863145	-799.4929426	-3097.39636	-1309.173969	533.6105826	307.2191784	-105.1505796	1441.194425	-1273.398888
CC023	CC023_P06_F005a_181123_SEF_pm.mat	6	5	-29.08439531	-0.113782741	9.754640221	-12.41208817	6.507151067	-0.173507421	10.44072412	0.396429478	4.111049316	1.952654059	-592.4889057	3447.00441	-1509.602415	-1282.86862	323.4215298	-821.7618027	1784.958049	-84.03146701	-648.8951735	-329.420633
CC023	CC023_P06_F005b_181123_SEF_pm.mat	6	5	-29.95318181	-11.90791658	1.237915972	-11.89467772	6.015892717	6.006827431	14.91772397	-0.778396523	-1.725623503	2.931106861	-771.3998251	1383.91928	1052.346958	-873.0086826	1232.308503	-695.3517178	1681.406401	386.5298439	-518.7501617	794.9128459
CC023	CC023_P06_F005c_181123_SEF_pm.mat	6	5	-34.46714278	-14.65684894	3.096045658	-6.380961385	5.413454158	-4.963534409	3.26828285	1.054130067	0.192340155	-1.217343757	1852.788569	3519.844257	-766.6125881	-2925.121075	2141.126725	-16.44997458	1294.730057	37.04551241	64.32904972	380.2261136
CC023	CC023_P06_F006a_181123_SEF_pm.mat	6	6	-40.96984349	-20.00317812	4.368769017	-1.901919349	10.80802313	3.004716417	6.470560719	1.208922223	-2.947664441	-0.437525709	987.0094464	4726.18165	-2463.022653	-1565.937469	2486.001682	753.6765442	-91.58916126	-544.1459995	-1916.900528	-832.8032062
CC023	CC023_P06_F006b_181123_SEF_pm.mat	6	6	-17.64429756	-6.726572914	6.536383214	-10.21479547	18.27639536	0.477395664	1.627633866	-0.705651707	-0.945189823	3.669617493	-903.9587998	2690.482205	551.7223212	-963.6224251	-390.713294	-433.5938195	1302.296123	47.12319532	-146.1210953	281.6921059
CC023	CC023_P06_F006c_181123_SEF_pm.mat	6	6	-36.6547742	-21.35016093	-6.321263646	0.988123172	4.294506716	1.771473439	-0.607764947	3.665275423	-5.560741224	-1.12153032	3425.746808	3680.684549	-94.81873411	-2962.649588	-817.1544156	900.8066604	916.1720991	-284.8210899	673.2341975	-661.4658106
CC024	CC024_P01_F001a_191012_SEF_pm.mat	1	1	-30.24950951	-11.6386501	9.376486834	-10.46803629	1.533135128	9.729232139	6.556017225	-1.306939539	3.488896237	0.482420522	-3489.982101	-1351.705491	531.2436727	1829.230602	787.4177306	983.6625686	542.3213638	315.5331422	-1386.573309	-1441.029811
CC024	CC024_P01_F001b_191012_SEF_pm.mat	1	1	-39.99954344	-21.86587193	10.22133398	-2.628027255	6.608078538	-1.641592232	0.011111121	-2.236885445	0.587388867	1.754836561	-3943.207067	493.0706287	1035.638628	746.6161245	651.1663868	1446.072692	1077.997347	814.8975413	-707.7906218	-174.4247028
CC024	CC024_P01_F001c_191012_SEF_pm.mat	1	1	50.16919226	-27.6014698	-9.925668336	-0.631355142	-20.71871438	-1.001579763	-15.47596159	-4.33020752	4.520718821	-0.385105523	1647.941152	-1364.204798	1071.418753	1106.92764	-2371.316756	346.1840662	1061.377993	116.1840943	95.11660039	-892.9356709
CC024	CC024_P02_F002a_191012_SEF_pm.mat	2	2	27.62253226	-18.67115854	-12.66210197	0.502192755	-15.28857723	2.857068359	-3.646278057	-0.075419884	-6.963936233	-7.949196965	-3998.306774	-866.7158718	-1976.006614	1079.774842	-80.84942009	1876.492487	-456.0560036	-616.4058107	-584.662326	-31.64379468
CC024	CC024_P02_F002b_191012_SEF_pm.mat	2	2	9.539536063	-14.12895126	2.395596015	17.54743728	-5.560782599	-0.959254096	-9.061593716	-8.307506604	7.367035836	-0.862615316	-2440.944143	197.146996	-1040.118713	661.8799564	-466.5895507	554.9174511	855.6285591	-783.1136498	-693.1245676	193.7206126
CC024	CC024_P02_F002c_191012_SEF_pm.mat	2	2	68.79951943	-11.22203109	-16.46073877	8.521148301	-21.39146381	-3.09545614	-0.765819899	-7.792539377	7.20723998	-0.790731633	-1169.140686	-134.5237528	330.8019581	1586.738987	-2129.522614	492.0386005	739.6093569	-969.3517866	501.3127693	-750.0514468
CC025	CC025_P02_F007a_190110_SEF_pm.mat	2	7	73.23744475	7.400025719	7.219760922	7.339388389	12.08141917	4.753565562	-5.000901995	-3.526055583	4.933167948	3.52044636	-5096.243343	673.0676204	-1296.276603	-2422.063255	186.5492187	328.1949232	-1014.836714	-323.0366269	1067.48598	223.8988782
CC025	CC025_P02_F007b_190110_SEF_pm.mat	2	7	71.83749291	-5.771050708	-6.101608439	13.324826	3.814005766	6.205477024	10.46823748	-2.983924362	-1.074007689	-0.850198927	-7172.295878	1127.521964	-1232.800175	1313.632648	-496.5002904	191.1041666	-571.9463374	-438.7920295	680.5441529	336.4264385
CC025	CC025_P02_F007c_190110_SEF_pm.mat	2	7	62.41887104	8.652160712	4.112453779	1.286213189	-4.483704936	5.92294618	0.170758585	2.834603295	-1.694477039	4.539795772	-7341.901951	-525.9680284	-2772.874212	-1668.078032	-1220.278357	-435.595108	-712.0203164	700.3728706	1275.535862	949.330759
CC025	CC025_P02_F008a_190110_SEF_pm.mat	2	8	-22.44699079	5.078091096	14.5290141	5.657164499	-2.786329347	-3.168372335	1.681383617	-8.815828012	-3.534345668	-5.437556301	-5992.084084	1411.136474	-2822.24895	-675.524831	-2184.951801	-316.6081907	-1149.960698	628.2331401	-552.059126	556.2131286
CC025	CC025_P02_F008b_190110_SEF_pm.mat	2	8	13.25215088	14.88322882	23.69266892	-8.548528314	-2.691990213	-10.03541859	5.949761471	1.545205199	-0.143925889	1.444573982	-7933.068965	-1599.380345	-2732.305014	-2156.624899	-2031.543641	33.48033047	-661.5066583	583.0840712	148.0349138	2025.283013
CC025	CC025_P02_F008c_190110_SEF_pm.mat	2	8	59.70690591	-5.377642732	-10.63149851	6.120660236	-8.361406035	0.776935674	11.63324152	0.802180881	1.163394981	3.259798539	-5030.518263	1952.05338	-1141.66613	-942.8751303	110.8284278	69.77883702	98.34126361	-417.7270708	523.9306322	1156.056104
CC025	CC025_P02_F009a_190110_SEF_pm.mat	2	9	25.88039708	0.224393626	16.23432116	-15.08713466	10.6392782	0.854938958	3.507710963	-3.495692866	-1.995243584	-0.693541924	-5932.103806	1148.20027	-1178.230917	197.0341972	995.4463168	-320.3101052	865.1913307	-596.939222	976.8199099	232.8348322
CC025	CC025_P02_F009b_190110_SEF_pm.mat	2	9	16.62999352	-15.07169965	-4.35997982	3.25095844	3.613099009	2.726985278	0.162627195	-3.205165671	1.694550105	2.270142799	-9618.003695	-2637.835602	-3070.720917	-872.2605897	-737.7345252	-240.9084872	-484.6036327	111.1892957	-669.734618	957.6807196
CC025	CC025_P02_F009c_190110_SEF_pm.mat	2	9	42.25061031	21.03522815	26.97890121	-8.873128852	1.788823576	0.177546523	0.021017627	-2.472982341	-1.035233546	-3.946468646	-3632.062238	1136.901932	-881.917612	-2504.582896	989.2235297	-81.13061641	139.1637507	235.6273143	1060.082193	1292.66851
CC025	CC025_P04_F001a_181126_SEF_pm.mat	4	1	-9.741110329	6.904374187	-20.14641747	-6.420345769	-5.457978178	7.365589289	-1.275917635	-1.242147213	-3.265511028	-0.548377279	-1627.930156	3672.607891	472.8029877	957.2011863	2539.906497	-105.2637323	565.7045203	-1564.792634	762.1829424	-360.6092869
CC025	CC025_P04_F001b_181126_SEF_pm.mat	4	1	21.72029897	15.34122564	-20.97713568	-16.67565735	14.83114344	4.251294586	-11.77498443	-5.13959757	-0.440548746	-0.735450612	-4876.492837	1914.16046	102.6374626	1400.760593	1179.210811	-99.56257398	828.2170041	-1545.362077	818.3254857	768.8766976
CC025	CC025_P04_F001c_181126_SEF_pm.mat	4	1	119.1672626	-24.10931529	0.251904644	16.21272139	-11.72997302	-2.333234367	2.087525824	0.120683743	-0.24665717	-2.072677983	-869.847523	2619.828393	1784.706397	1461.955168	992.208329	-1022.236443	184.7001055	-752.33675	652.5311435	-534.9880014
CC025	CC025_P04_F002a_181126_SEF_pm.mat	4	2	91.3910479	13.99532898	24.1960792	7.303806084	8.617115782	-0.095700634	3.662493555	-1.226346066	-2.81945673	-1.748282969	-1683.786866	2658.513608	1857.157706	2063.895871	874.3102291	-1539.782389	331.9200397	-556.1072351	1022.519873	-509.5442603
CC025	CC025_P04_F002b_181126_SEF_pm.mat	4	2	32.2378865	19.44174216	5.77947048	-3.569836886	-3.470592412	-5.099731447	5.225084788	-8.900493115	-2.043125804	-1.778778201	-5963.530282	1207.163913	196.1313624	1514.155689	-978.315515	-90.60151899	539.0890192	-1335.365238	1016.112071	862.8325207
CC025	CC025_P04_F002c_181126_SEF_pm.mat	4	2	85.47236565	-4.556564233	-29.80431115	-21.80416469	-4.29756009	-4.797331074	-0.703421416	-5.566875523	6.925218414	0.284992607	757.6936137	3565.686477	2185.489699	2065.664552	-112.5189882	-1681.176441	531.9210718	-672.7900467	-711.0685522	850.6735571
CC025	CC025_P04_F003a_181126_SEF_pm.mat	4	3	44.55710171	-6.643505475	-9.363267597	16.07389373	24.69664937	-4.472600484	1.230833696	-4.635426298	-3.165073486	-5.185729242	5745.339552	3654.936117	686.4064159	-103.6235605	2192.845215	178.8734214	347.4691481	-776.3387814	-56.56550899	-277.0517296
CC025	CC025_P04_F003b_181126_SEF_pm.mat	4	3	55.82529031	-11.0401844	2.67298693	3.954088026	4.571550982	0.230322302	-5.52115165	-1.447429867	-4.134874342	-0.726755177	-4400.816602	2756.236481	623.145756	1687.870519	-1099.66265	-87.7796606	94.26910877	-1251.31155	266.6737173	735.544225
CC025	CC025_P04_F003c_181126_SEF_pm.mat	4	3	112.7182821	-3.188894464	-23.87871685	8.698044739	10.29244651	7.479480943	-3.731228782	-4.850496318	2.083572247	-0.489224238	-1329.846331	4117.931501	-1063.382229	-200.2096823	-4733.130976	-556.495252	-995.5699796	-681.2729222	-875.4530719	-726.3185864
CC025	CC025_P05_F004a_181204_SEF_pm.mat	5	4	60.65201782	-1.853999481	-20.68000714	-8.420031543	8.146966817	9.388667928	-1.900416631	2.234031696	3.134044992	-3.335754934	-2416.143639	2375.441232	779.3086703	1189.646064	-467.6050742	-1552.286331	-584.8407654	459.4744016	1058.391358	486.2766729
CC025	CC025_P05_F004b_181204_SEF_pm.mat	5	4	52.99895183	-5.586801414	-13.28170466	-0.420856288	0.893133363	5.500137808	-0.749684726	-3.423802591	-1.532578299	-2.114348344	-3946.824051	1271.799773	-2291.83703	-1923.42736	-66.29916588	-757.9139265	-1473.856041	885.6501205	1170.555674	-1600.945536
CC025	CC025_P05_F004c_181204_SEF_pm.mat	5	4	18.28539884	-14.94294201	-23.70305314	-6.042131915	9.376454592	0.36251231	0.668430243	1.340906199	-0.907492689	-1.600205666	-2358.57039	3487.822308	-335.270163	379.4767226	-2119.829057	-324.4258004	-1173.784503	221.2560233	1138.113042	-1192.927415
CC025	CC025_P05_F005a_181204_SEF_pm.mat	5	5	-10.09575178	-14.09900374	-0.429226	3.980408205	9.710706498	1.972252596	2.688542013	-0.602238635	4.853829421	3.94510086	-4225.401112	2803.685568	-1929.579775	-606.2994857	-1593.140204	-577.0937926	-1102.53993	354.8732791	978.3750657	391.5837124
CC025	CC025_P05_F005b_181204_SEF_pm.mat	5	5	-48.29964831	-21.90786999	5.11796177	1.419687802	-6.702981452	-2.372919836	-3.837491704	0.857187057	-1.22006953	-0.192381488	-3406.817402	3730.49551	-1233.615859	715.1650905	1942.47885	-296.9598471	318.9927707	139.7994913	35.1763092	618.2794395
CC025	CC025_P05_F005c_181204_SEF_pm.mat	5	5	-34.28280807	-9.546026086	-14.03527934	-6.398376593	4.013979404	6.624622256	2.368896109	1.591210105	-0.092142055	-2.406609569	-4628.765089	2920.632434	-1449.797974	291.3765753	243.0749612	-52.86788059	-1193.995431	487.7667853	1203.773025	932.8848997
CC025	CC025_P05_F006a_181204_SEF_pm.mat	5	6	-66.62145447	-7.322598545	4.641136124	7.386100777	4.947639949	8.273714775	-4.910011883	0.666722402	1.279070998	-0.936536571	360.6078362	3051.339673	848.4870784	-364.264601	444.1289589	-535.3077	-1276.917141	1131.580834	450.4429182	-443.6538134
CC025	CC025_P05_F006b_181204_SEF_pm.mat	5	6	-79.46664098	-12.06960697	7.763317865	-1.346455368	-0.930302068	6.129378305	-3.674697848	-0.5889456	-0.259346861	1.237439034	-6960.115123	720.941279	-2203.176781	751.2341983	-1704.077569	-614.1605276	-835.6099988	548.812857	1011.595497	609.5282836
CC025	CC025_P05_F006c_181204_SEF_pm.mat	5	6	-71.89206633	-6.772651745	-5.444839448	-7.02249474	-12.11619447	10.4172191	1.410288731	-0.192952881	-2.700968623	1.739126493	-5843.318081	691.7967292	-1645.322164	759.4753413	-700.4055992	-1155.614001	-585.3767979	425.108371	1125.972747	718.7115183
CC026	CC026_P01_F001a_191012_SEF_pm.mat	1	1	-10.4895511	-18.52097904	3.564856387	-2.786031235	6.661074448	-2.664941033	-0.597727716	-3.594036526	-3.458332981	1.511712512	-3658.935584	-2374.496434	615.1140313	1633.800139	1846.987758	-10.37231847	1400.205663	761.7571223	-535.7732133	-693.4317019
CC026	CC026_P01_F001b_191012_SEF_pm.mat	1	1	20.68210515	-19.00052871	-2.768922223	1.19328975	-0.595252485	0.891937226	-5.695180552	-2.912744409	7.528336345	-1.375746739	-3159.126206	-2686.579651	101.0248084	4269.513022	-255.5140326	694.5675805	-184.9438396	170.8764087	-361.7497618	-873.5414064
CC026	CC026_P01_F001c_191012_SEF_pm.mat	1	1	29.04815754	-35.35820891	-21.42701378	2.31795239	-7.188596614	8.462206737	4.847727497	2.907108654	-0.310577158	0.789017481	-3675.483817	52.65038674	-714.1936069	2005.960178	-938.1998867	1227.402224	156.1526676	-44.47310053	-66.29555468	-352.9970604
CC026	CC026_P01_F002a_191012_SEF_pm.mat	1	2	19.79853491	-39.50126367	-0.232971954	13.67159344	13.91878124	3.295843916	1.927497385	-4.936602781	3.688290346	-6.359463957	-2132.192063	-1602.872287	78.16957445	1873.38188	-264.8219942	2040.724061	263.367057	-484.2273461	-145.3297971	74.77284814
CC026	CC026_P01_F002b_191012_SEF_pm.mat	1	2	42.34627812	-29.84721463	-12.32689984	4.276215354	14.64122091	5.551086288	-3.205481926	1.45872426	1.007687401	-2.912011155	-3501.82298	-2404.109317	-20.91520595	1506.826424	1671.210399	734.2463559	-706.4447813	-148.5924549	-689.1500598	-1040.23562
CC026	CC026_P01_F002c_191012_SEF_pm.mat	1	2	69.38295097	-46.72101407	15.54943943	15.32098715	8.707537088	-1.511608886	-7.878693064	8.110855203	-2.051318913	1.003733868	3606.734058	-3060.3668	-1916.398903	1536.736133	-2288.236035	388.2242173	-1070.38853	-1117.672586	-434.0409877	-310.3496915
CC026	CC026_P01_F003a_191012_SEF_pm.mat	1	3	67.28372811	-38.44895854	5.912072297	5.466606886	0.321811855	4.276008892	-3.438413715	4.505747547	-5.802622504	-0.46441183	-2769.351875	-1494.687188	-2925.482523	1745.337389	1154.539113	-888.9012109	505.7762867	-591.7117456	-569.4400612	-1752.734063
CC026	CC026_P01_F003b_191012_SEF_pm.mat	1	3	74.27819673	-44.8899033	26.10219139	17.56648022	-1.995204007	0.483048581	-9.838736528	0.765515285	0.952188797	1.003705949	-4390.550884	-1415.368898	-1860.333842	59.10398906	68.61388235	-430.8567848	286.8301349	-422.5395236	-1329.141746	-1249.240709
CC026	CC026_P01_F003c_191012_SEF_pm.mat	1	3	46.99397602	-53.32832748	10.82716367	10.33200501	-16.46230166	2.216846825	-5.621625532	4.26698832	-1.421238548	-0.211789725	3325.351874	-3537.319083	-4289.246456	2679.222855	-879.8813587	-546.1566021	195.1126583	-698.3224229	-612.5895783	-570.7577844
CC027	CC027_P01_F010a_191023_SEF_pm.mat	1	10	77.50125315	13.21952154	8.610480733	3.529945631	2.426396461	0.539231277	1.651990095	0.912004049	-2.559912833	-2.928301003	542.030902	1558.780345	1676.337866	183.3298979	1063.111733	-342.9221155	346.9439616	-854.5529496	-454.9431447	313.0014463
CC027	CC027_P01_F010b_191023_SEF_pm.mat	1	10	88.41984543	20.98206338	2.623883254	-6.409807288	9.019134471	0.328476802	7.157338228	2.948625974	-4.53304718	-0.966005792	1043.111054	-425.9369535	-361.3766438	469.6579701	802.9162956	-56.86268679	403.571434	-539.4305076	-221.5165336	499.9435806
CC027	CC027_P01_F010c_191023_SEF_pm.mat	1	10	107.4487846	19.24244387	-7.269670907	-4.452559438	-23.71747506	0.282332886	-6.597447616	-0.327515944	-1.325624341	-3.545918604	2359.121388	-135.7715668	179.8265349	1204.671308	530.0288153	441.1374518	216.5011355	-967.3992739	462.5648	682.4242452
CC027	CC027_P03_F001a_181127_SEF_pm.mat	3	1	53.25736001	-8.199651369	-8.11788561	8.680201249	0.230186915	0.990291406	0.985413804	1.51940863	0.188057865	1.172889358	-7836.310046	619.4057317	-1786.522397	2660.318585	-916.8799207	6.694662149	-596.9636701	-530.4190819	125.0803339	-888.0660633
CC027	CC027_P03_F001b_181127_SEF_pm.mat	3	1	46.92621975	-6.860738653	-3.184047068	8.395002581	11.90964763	0.68127243	3.746477844	-3.192717379	-4.131907251	-1.493950625	-6920.54897	240.5775265	-235.3440325	1330.28545	1887.446369	791.351277	-190.4492726	-1001.19423	586.253236	320.4760411
CC027	CC027_P03_F001c_181127_SEF_pm.mat	3	1	88.55779888	8.571307429	8.687029429	5.977835081	0.006419705	6.193561001	8.310959228	-3.608282481	1.952945841	-1.050624483	-8728.10942	-1106.043147	-442.7527308	2991.836775	1581.671974	963.3883356	113.4214058	-1188.503106	-388.5160618	-1217.608766
CC027	CC027_P03_F002a_181127_SEF_pm.mat	3	2	54.05423352	1.902341077	-11.32885579	0.100112113	-1.85486444	2.854643944	2.454835626	2.328102591	-0.170972347	1.556069838	-4121.40417	2141.803255	648.7266456	3009.113903	1198.285316	-144.2153135	-246.5270164	-1002.287152	-1300.663928	-804.0262912
CC027	CC027_P03_F002b_181127_SEF_pm.mat	3	2	42.2559069	23.2213213	0.193409857	5.756896557	-3.177643835	12.02329871	2.690320134	0.889018693	1.307479865	-1.075614089	-8095.010947	67.16181291	-1590.047675	2604.07721	-1258.71332	-190.7064837	-695.5858759	-418.5077051	-702.2779123	-827.2136745
CC027	CC027_P03_F002c_181127_SEF_pm.mat	3	2	88.55779888	8.571307429	8.687029429	5.977835081	0.006419705	6.193561001	8.310959228	-3.608282481	1.952945841	-1.050624483	-6912.563187	-1387.401743	-611.2441328	2839.209592	-280.7733725	-1701.035878	1254.068437	-269.4327347	-2767.683657	-154.4712652
CC027	CC027_P03_F003a_181127_SEF_pm.mat	3	3	58.65891936	11.70150946	18.87653637	16.49678448	4.403802767	-4.723337184	-0.975968367	2.531471158	2.232887756	-1.252615322	-6792.929537	1043.215458	282.9492015	2404.529152	301.9481989	1316.706513	-124.0666186	-1369.895073	655.6711772	-1256.375613
CC027	CC027_P03_F003b_181127_SEF_pm.mat	3	3	52.60267871	8.015062893	2.245844689	-9.986253025	6.216810684	2.041257328	1.760054873	-2.446015327	0.903140228	-2.829605476	-9325.278143	-2575.874313	-1927.728724	193.8059099	-2183.847177	1180.442367	-1132.107616	-241.6566088	-584.5743143	536.7953452
CC027	CC027_P03_F003c_181127_SEF_pm.mat	3	3	70.53207913	1.407012781	-1.353237572	3.828393677	-8.864074523	-0.486887934	-1.509045503	1.303335056	-6.766795949	1.115200996	-8782.182428	-966.4852986	-1137.556408	2426.348272	1211.530214	922.313356	-422.1010349	-1209.761708	3.7137124	-690.3354876
CC027	CC027_P04_F004a_181205_SEF_pm.mat	4	4	51.34902362	7.329408339	10.81812544	-10.59524931	0.992665327	-4.497332707	0.731666641	-4.34155422	-3.719341422	-0.143621486	-6647.470068	1006.136477	-1270.880766	855.2891506	85.24542288	-33.56363065	-361.7505988	-398.1857673	945.6309505	843.8725352
CC027	CC027_P04_F004b_181205_SEF_pm.mat	4	4	40.49963678	1.240560752	34.92612398	6.861005011	20.1614986	-4.190453551	-0.815532956	9.061086654	2.22743326	-0.732034939	-7194.918132	-352.1547692	-1841.293419	1276.407744	-657.7893953	-934.0591564	-93.56758228	-464.5286573	-1.863277273	967.0028674
CC027	CC027_P04_F004c_181205_SEF_pm.mat	4	4	118.6816315	-6.91206696	23.52695801	11.34224872	3.668352894	-2.197703958	4.511932481	-0.753238705	-1.41534344	1.939619986	-6197.855583	713.1978791	-827.9112971	1516.841301	675.2066331	-775.2065481	96.14243677	90.0399227	535.9862674	1395.495535
CC027	CC027_P04_F005a_181205_SEF_pm.mat	4	5	100.9438519	-30.43209415	-13.44137022	29.44062802	4.525688067	-0.657815164	-2.815303501	4.921545432	-2.014910267	0.949932048	-6374.439901	-907.0735206	-527.6675826	60.39064493	-1427.445865	-1570.654504	126.6106991	729.3219819	219.2618157	1298.049908
CC027	CC027_P04_F005b_181205_SEF_pm.mat	4	5	68.43806061	-5.683446971	4.729097041	-7.657847375	-2.97553398	3.55490289	-4.288287032	5.133403401	0.759856896	-2.685003838	-10013.61914	-3328.054078	-2044.362739	1022.061719	458.0999506	-362.1543155	453.9027781	213.3328107	1185.625976	-50.14080296
CC027	CC027_P04_F005c_181205_SEF_pm.mat	4	5	20.8262596	-2.272666215	-14.3874576	-2.050327118	7.59456843	1.020915484	5.844519705	9.46273393	-3.131921641	6.47609351	-9453.820189	-1237.205587	-3021.471198	1572.382117	-580.8376181	-338.447253	-1300.128728	711.9898116	-34.77530064	694.0286361
CC027	CC027_P04_F006a_181205_SEF_pm.mat	4	6	25.60894296	23.49084229	23.36163292	1.638871688	-11.05333733	-8.062359223	-4.47975637	-6.286654176	2.382674604	4.866723223	-7564.690211	-69.52783347	-559.9630206	1753.669473	915.6739909	261.1798093	615.2272228	-118.8062372	1012.284999	-1288.086241
CC027	CC027_P04_F006b_181205_SEF_pm.mat	4	6	30.51951104	-1.422190185	-0.932300561	-5.30322753	-0.144282777	2.653719531	2.590714426	1.664807527	0.046145115	1.358432212	-11025.02134	-3336.907373	-2053.927093	1341.483904	459.0961695	635.8982868	-450.3890304	118.9668681	850.7276301	479.1413951
CC027	CC027_P04_F006c_181205_SEF_pm.mat	4	6	42.52768224	0.569495309	10.77240633	3.032041895	-1.611721265	-1.822733803	4.719844937	2.021445083	0.681323673	-1.127340023	-6302.206427	928.6372032	-1012.214322	792.8234358	915.7224348	-334.7650096	-196.5891034	-254.7547121	1184.83578	776.0726437
CC027	CC027_P05_F007a_190110_SEF_pm.mat	5	7	-35.2243762	2.831183373	6.482678828	-2.861943314	-0.026835153	-4.817111477	4.350660582	2.635488188	2.587991227	-1.422407317	1771.688236	1565.145155	-819.5504172	-2457.22731	193.588785	-753.4832685	-363.6858921	-915.9726768	648.9047941	-867.5672905
CC027	CC027_P05_F007b_190110_SEF_pm.mat	5	7	-77.20506359	4.50591117	4.759251892	-9.992097555	5.849749123	-0.002294157	3.75513806	-2.069777857	1.668449479	-2.432489394	-220.1056377	4745.76831	-44.70410273	135.0066396	3519.361709	-220.6027428	141.664492	-1160.146777	506.0864193	-472.2308186
CC027	CC027_P05_F007c_190110_SEF_pm.mat	5	7	-83.31678842	-1.552955818	6.306559447	-9.518072018	4.514342631	4.563893759	2.239204502	-0.454079655	-1.389841531	-0.843668244	1345.110225	4273.986744	94.64538225	-1455.022443	698.1254107	-83.46729441	212.5769967	-978.8695845	469.1921973	245.9965744
CC027	CC027_P05_F008a_190110_SEF_pm.mat	5	8	-57.26147495	-5.993684765	-28.51851446	-12.43037405	5.082205762	0.265801858	-2.575780149	-1.784727848	-5.588250622	-0.920838067	-430.6494738	4133.395994	-1083.557027	-173.5751542	2587.204352	-331.0110717	-248.3035566	-1547.29941	1633.790645	-2066.743703
CC027	CC027_P05_F008b_190110_SEF_pm.mat	5	8	-52.42611427	-1.630788	13.8422378	6.704390935	7.595110561	3.502514686	-1.294583019	3.201843325	2.61898454	-0.454175102	-377.0948885	2172.492517	-849.706156	-1670.643721	-1125.054416	-1235.435121	-199.217196	-729.0507271	757.7342578	-214.4559449
CC027	CC027_P05_F008c_190110_SEF_pm.mat	5	8	-106.6477919	-2.970632475	14.15716586	4.759768096	-2.513652601	-4.127494531	-0.384311725	0.995583402	-0.381425026	0.359740529	-1405.273142	212.9306196	-4857.046038	-2956.724084	602.2593614	-1191.340227	1373.411129	-325.9573797	115.6109082	1413.388293
CC027	CC027_P05_F009a_190110_SEF_pm.mat	5	9	-74.7600242	-2.445368109	-9.370333598	0.629231582	-5.821752529	-3.360161781	6.071368804	-1.113146852	-4.794749327	0.883990107	2341.58732	3623.893282	-290.9413906	-983.2059248	2196.150282	9.417081954	-793.5490678	-1110.787879	-342.1055039	-1389.636708
CC027	CC027_P05_F009b_190110_SEF_pm.mat	5	9	-66.74746359	24.90726516	6.639522133	-16.62571098	2.15236683	7.953172269	-4.925939838	-2.483850764	1.60184418	-0.732567171	-2027.990316	1.965628255	-2410.471594	-45.77453521	1651.913638	-1361.967214	-79.02239395	-972.6952997	862.5023316	-41.95062103
CC027	CC027_P05_F009c_190110_SEF_pm.mat	5	9	-138.3521133	-5.233352637	4.118136822	-5.362164952	7.474518759	-0.51962963	-0.645663457	0.027873366	-1.413324107	2.704429837	-3226.910471	-831.8646209	-5298.45293	-1061.780193	1942.060385	-1513.422998	2172.301842	164.1737702	209.9377938	651.8736626
CC028	CC028_P01_F001a_181124_SEF_pm.mat	1	1	-6.41853604	-2.446619442	22.43668261	7.882778589	-1.197563106	5.90174175	4.793217867	-2.630005058	-1.502471514	0.266431016	-6808.520432	-3840.198143	-710.8554608	1890.860272	-445.885152	-2325.194003	-826.972953	-314.0599945	1542.798661	-546.709847
CC028	CC028_P01_F001b_181124_SEF_pm.mat	1	1	-24.44339503	1.170063805	27.26675402	1.55895391	0.731975314	6.364149213	-6.382922149	1.467619918	-0.326205646	3.164567433	-6681.868536	-2462.037329	-213.7433604	1477.302582	733.8413969	-1153.442825	-978.7496026	-1501.367153	600.5349476	1350.796579
CC028	CC028_P01_F001c_181124_SEF_pm.mat	1	1	41.07604172	-28.13563737	-19.44875911	-3.05891842	26.22574492	-3.289934111	15.44670093	-5.708333324	-5.80888684	0.350718315	566.1352582	-1351.960261	3246.153795	605.1763515	2075.713304	-1117.851	-1488.179003	145.6516067	678.8788168	-778.8703598
CC028	CC028_P01_F002a_181124_SEF_pm.mat	1	2	26.09391905	-17.90019985	24.43872103	13.04576613	1.244007539	2.704801161	11.12398516	3.709271669	2.926615731	5.287939282	-4215.019472	-2727.974287	421.2335621	857.0152267	-1712.863934	-800.5019074	-1441.46278	-1259.329839	470.42491	-160.694333
CC028	CC028_P01_F002b_181124_SEF_pm.mat	1	2	33.50913064	17.06202784	17.93896665	-28.06031153	8.859483144	8.671568214	-0.762042945	-1.530433184	-1.871439496	0.291588516	-5050.575609	-1611.184674	2100.800526	2132.29195	277.8139642	-641.223041	-437.0512389	-1465.486643	430.7382307	75.59482035
CC028	CC028_P01_F002c_181124_SEF_pm.mat	1	2	44.83485872	-0.169193656	1.390551072	-7.691452453	-12.82189388	16.01799663	5.612665197	1.97308432	-2.766097136	-0.780576751	-3141.418008	74.56465597	1754.88837	1024.166998	-1321.541874	-975.8998243	-700.9754751	-1224.098933	485.797843	376.9609865
CC028	CC028_P01_F003a_181124_SEF_pm.mat	1	3	33.22561198	-22.28952175	-3.748319042	1.835561939	1.337985442	4.248009245	-9.986777452	-1.512617633	-1.230559217	-1.659462929	-2656.824771	-1154.415106	2150.135745	-696.8271764	-2319.628033	-496.4733977	-1166.164032	-160.2635264	1514.123169	824.9622003
CC028	CC028_P01_F003b_181124_SEF_pm.mat	1	3	15.14366037	0.433468395	-4.305914758	-4.313020319	2.592136807	8.642020009	-2.88753888	-2.340762656	4.987967713	1.277971807	-2812.219536	-169.7996404	2163.995223	-1335.231887	-2320.127445	-79.97532641	-703.9736603	-388.0651892	1711.943045	311.7522332
CC028	CC028_P01_F003c_181124_SEF_pm.mat	1	3	19.91971061	8.60998979	-12.38214794	-9.654566144	23.58125871	9.672333995	2.578118444	-0.712158899	-3.487485167	-3.468101792	-4088.311374	-3667.716647	-289.4509665	97.03746326	2182.482829	116.6930755	-1472.268673	-962.8877009	1486.980664	-1555.335035
CC028	CC028_P03_F007a_181127_SEF_pm.mat	3	7	10.74928677	-6.142165937	0.811183688	-12.77799496	1.381803472	8.018946699	3.381862307	-0.80545606	0.344013313	-1.712882415	-2384.645011	-1418.604605	-207.0308905	-17.00054319	1226.839682	-274.3259617	-2388.697753	-610.6518896	-382.7539045	-986.9037211
CC028	CC028_P03_F007b_181127_SEF_pm.mat	3	7	-2.971400784	4.774374147	23.61757931	-12.14671317	1.446818423	2.462963734	4.966694209	-3.219480851	-1.427869016	-1.940286036	-4318.913457	-2029.538551	-567.0756071	-125.7170076	498.9650051	97.19688849	-1708.855102	-1075.784736	-887.0146311	665.4749295
CC028	CC028_P03_F007c_181127_SEF_pm.mat	3	7	-32.2140531	2.346576818	20.58982372	-2.937892028	-4.990449334	6.356282192	7.987636198	3.290311121	-2.729299075	1.147678533	-5300.685609	-2566.525497	-2530.847874	607.0602517	-291.7188001	-1110.201271	-1289.088024	229.3355151	-784.2310953	139.6372414
CC028	CC028_P03_F008a_181127_SEF_pm.mat	3	8	-35.27115568	7.489764315	18.29709118	-14.17483728	-9.814237287	0.534154581	5.48651119	3.059263406	2.27000139	0.216383464	-3546.340769	-4091.889557	-3784.360717	-129.412607	-725.5656409	-1721.088677	-872.6782856	722.1388706	-1305.160363	448.1916314
CC028	CC028_P03_F008b_181127_SEF_pm.mat	3	8	-77.63403966	0.82091704	-6.656688912	-10.39376333	8.139292435	-2.00819726	-6.1926173	2.95348035	1.522690551	-0.606684883	-659.0671208	-161.6614384	1626.473457	-403.815739	-67.79249795	169.9675963	-914.2659686	-350.5524179	543.7027302	-888.9126113
CC028	CC028_P03_F008c_181127_SEF_pm.mat	3	8	0.629675617	5.907496254	24.83368741	-2.683242379	-0.793826167	7.527500046	4.955851402	3.730455223	-2.953218537	-1.733452442	-3629.087583	-3839.931529	-2331.744668	-410.2007256	-1208.016824	-1573.774771	-668.4080698	368.330759	-1640.532793	-75.08981249
CC028	CC028_P03_F009a_181127_SEF_pm.mat	3	9	14.93881269	-7.170613046	9.957579632	-1.531138212	2.3411177	8.005197097	-1.956002236	6.978592365	-2.528686194	0.755057382	-5190.715848	-3671.42735	-2762.413996	1023.413767	-72.81350677	-1516.882696	-1087.025807	1620.358651	-31.52139087	-823.1021097
CC028	CC028_P03_F009b_181127_SEF_pm.mat	3	9	-13.17717647	-4.75048694	8.732548589	0.949972191	3.80781576	1.522775493	-4.510738724	-3.648710971	0.384575387	-1.729708728	-2094.844321	-2999.569896	289.4103943	-729.0855948	-2085.76334	-312.4038628	-1299.524457	-220.6787276	-667.1855102	-702.3086192
CC028	CC028_P03_F009c_181127_SEF_pm.mat	3	9	19.08904301	0.006168787	1.023253266	2.509772069	6.890998059	9.337053907	-5.25950878	2.99579986	-2.024992047	-2.347630207	-4307.031255	-4401.074673	-2077.97928	1114.904128	240.6336649	-1327.369523	-1018.28821	476.2885617	-263.8588074	-1057.023456
CC028	CC028_P04_F004a_181127_SEF_pm.mat	4	4	16.28383683	2.968772676	-5.014855432	-12.89318854	18.54244809	-6.504243988	-0.014030715	2.716690207	4.583476488	0.78117888	-4950.507619	606.6832277	1217.549027	2132.044597	-299.68556	1555.435939	200.9834627	521.0687882	472.8781515	-759.6780371
CC028	CC028_P04_F004b_181127_SEF_pm.mat	4	4	26.28474703	0.057399175	3.149576061	-9.586160035	11.24365259	-2.065627497	-1.532483132	-3.082533116	1.71160469	-2.205074154	-4541.382259	-390.9981917	2209.35376	2067.279851	-1233.248518	633.9063866	919.2377153	818.989723	588.4485857	-450.7322425
CC028	CC028_P04_F004c_181127_SEF_pm.mat	4	4	26.13497984	-7.101038844	-4.259145959	-27.66141335	15.99398138	-5.471162719	-4.860038884	4.215061472	4.888691681	1.694240867	-4804.866881	-1823.529768	-313.8376293	1801.395529	1207.086095	9.343810762	323.1019151	277.5001591	-8.019566747	-309.4796089
CC028	CC028_P04_F005a_181127_SEF_pm.mat	4	5	37.42003784	-15.20568119	-12.69741306	-12.31057215	5.698633648	-1.180415485	4.757847254	3.297113085	-0.236832389	2.148358388	-6504.619123	-1260.349035	-313.9554936	2495.442472	826.1201765	1363.856193	302.3368169	483.1397769	365.4056466	179.575938
CC028	CC028_P04_F005b_181127_SEF_pm.mat	4	5	88.97618439	2.933885857	-23.91019322	-6.574025668	11.31072151	-4.019305771	-3.87386666	1.067591088	4.234390125	1.314876325	-6390.723387	-2164.26514	330.0715807	1241.969035	-332.0164905	1117.208342	-592.7046093	840.5581888	-50.18805185	73.39915517
CC028	CC028_P04_F005c_181127_SEF_pm.mat	4	5	48.98134545	-9.103949765	-12.11309969	-18.65385487	14.97676142	3.984798993	-0.273561046	2.064246997	2.667383616	-0.518422009	-7066.341166	-1939.445482	217.4653346	2752.770632	955.1012624	467.9936404	337.9183571	422.3257953	232.8693686	-739.2947453
CC028	CC028_P04_F006a_181127_SEF_pm.mat	4	6	63.75525611	-0.903986021	5.915355928	-8.185200115	1.083968183	-4.549966383	-0.160169797	1.7132593	-3.372215513	-0.046712402	-5467.005614	-501.3377939	2148.189055	1838.39563	-859.9931982	1135.534754	674.8458489	157.3899821	261.0381173	426.0859745
CC028	CC028_P04_F006b_181127_SEF_pm.mat	4	6	10.46545696	-3.262567636	18.69988316	-14.35867525	2.620539376	-10.13192746	1.287768306	-2.92781185	-0.795122017	-0.926115849	-7480.06021	-2460.047975	1488.401849	899.8066002	-1282.149468	1851.163415	1528.545855	699.5734938	131.2532989	1272.618186
CC028	CC028_P04_F006c_181127_SEF_pm.mat	4	6	72.99882014	-13.57349062	8.707348331	10.64018381	4.622027286	-8.345398906	-12.48009842	3.599311877	-7.671332335	-4.949355217	-6216.581893	1056.610857	-54.19098282	876.1937972	-1624.232566	1495.036802	564.3428644	36.67364342	-444.3043571	-172.1294395
CC028	CC028_P05_F010a_190110_SEF_pm.mat	5	10	-69.11430664	13.96452313	-2.565422473	-5.812905451	16.77234488	-3.334566168	-0.682736976	-1.532570078	-0.805895692	2.810352955	-3531.219759	-623.1364662	-1182.321084	-404.4192525	2128.881811	-811.1740068	-437.6655782	82.0169477	1862.253654	370.8938812
CC028	CC028_P05_F010b_190110_SEF_pm.mat	5	10	-93.07882604	9.801586487	4.649946954	-5.970610035	0.140187699	-7.936079039	-2.947193988	0.608083302	-1.189436771	-4.621994767	-6335.690611	-2098.191209	-2834.691569	-892.5206496	2630.371051	-1035.263715	553.3223131	-174.4447935	1173.011239	822.4199804
CC028	CC028_P05_F010c_190110_SEF_pm.mat	5	10	-70.82372915	16.01393082	1.748311235	-5.552951231	-5.013914076	-1.443850226	-0.038934538	0.226076796	-0.948096246	-1.103938475	-6857.564963	-1681.144163	-2271.510369	-702.6017	828.3769249	-1545.301674	276.739717	-374.6097323	971.5933608	1844.812615
CC028	CC028_P05_F011a_190110_SEF_pm.mat	5	11	-110.2607758	12.58491341	4.831915867	-3.508221694	-1.069017311	-8.756513288	-0.791090355	-2.390280716	-3.034167286	-0.760159714	-5803.435496	-3061.863443	-494.8145539	-1794.296401	2690.179836	-1115.523216	-639.4431467	1215.675125	2595.356278	332.6646655
CC028	CC028_P05_F011b_190110_SEF_pm.mat	5	11	-95.83590941	8.871473514	-10.58545895	-0.598885335	2.994289863	-4.303744067	-1.960224107	-2.364255289	1.445488982	1.342194187	-3919.390705	-598.3843583	890.1418946	-840.8124883	-2610.099346	-1761.62424	213.9016374	96.6198884	558.5906379	1016.060323
CC028	CC028_P05_F011c_190110_SEF_pm.mat	5	11	-92.76264274	12.75999961	5.012670016	5.064518345	-2.743401638	-1.128438114	-1.94979444	-2.285790874	0.259766243	1.288943422	-8280.147745	-3217.715224	-2275.476436	-747.598414	-2786.268182	-1627.33266	-372.5357333	717.4541633	1222.533417	981.2660238
CC028	CC028_P05_F012a_190110_SEF_pm.mat	5	12	-74.51760397	21.46574709	13.92813592	-3.14460087	5.172033474	-3.634408263	3.567168251	-11.46552147	4.525314404	-0.231348846	-1395.066973	-627.0051967	705.3181738	-2994.398311	852.9028129	-82.54669594	-734.8389385	221.9804741	748.7311864	1464.803776
CC028	CC028_P05_F012b_190110_SEF_pm.mat	5	12	-59.90414002	23.91999836	-2.162411427	-1.270032561	-2.49997549	-2.567044118	5.851899673	-1.660702766	-3.790386089	2.662732648	-2991.412554	-2384.933511	166.6485157	-3648.770334	213.4138229	-676.5724815	-102.8443444	69.74944875	1300.575777	1134.287112
CC028	CC028_P05_F012c_190110_SEF_pm.mat	5	12	-2.200903986	5.939233296	0.53056619	5.487136601	-10.49797037	-7.976341825	6.560956238	-6.829595035	-1.924983596	1.444884777	-2122.295698	-971.1670683	-980.2081929	-2135.802437	257.3366085	-1861.899029	-569.3619455	50.86590255	254.0310032	108.0281049
CC029	CC029_P02_F004a_181213_SEF_pm.mat	2	4	80.2050471	33.00799669	-6.564246008	-14.44325343	-9.319952648	9.550124405	0.144712867	-9.315989406	3.311711309	-0.429959663	-7307.748055	-1454.808809	-2507.621026	-601.882773	2558.255082	-97.69164094	226.4820632	943.8277698	2618.425625	-630.3905625
CC029	CC029_P02_F004b_181213_SEF_pm.mat	2	4	55.46104381	43.09072314	0.99147006	2.744570024	6.144482661	7.669726069	-0.019567947	-5.650225853	0.369137469	0.885846574	-3009.666844	2198.889385	-1681.78023	-1874.262146	-1524.83561	-331.8578612	627.8022466	-157.9167935	23.0286843	186.8219861
CC029	CC029_P02_F004c_181213_SEF_pm.mat	2	4	37.44803154	31.07341601	7.220911378	12.8405733	-25.18643386	10.49193914	8.69988805	-9.571769507	-2.605436687	-2.966426039	-3727.031893	938.7154076	-3066.124227	-2656.371277	1969.472632	-472.2983658	1012.595521	463.6753265	545.2210906	-356.8973744
CC029	CC029_P02_F005a_181213_SEF_pm.mat	2	5	26.10072108	29.28877677	-23.07692669	11.13816412	10.67397124	14.53558523	-3.659080045	-4.763426235	-2.426175536	-0.896218166	-2130.522224	1777.17233	-1721.140749	-3240.414194	-1092.655044	-471.563159	1373.848511	115.9339321	1018.027693	220.8622923
CC029	CC029_P02_F005b_181213_SEF_pm.mat	2	5	34.65229292	16.89324568	-6.581751246	16.42568162	3.220097821	13.87502597	-1.880817338	-5.695190084	-7.157681334	-1.468092478	-711.4940593	2981.811996	-1512.623171	-1983.555071	1270.763117	-833.6465901	-333.7771734	-101.5942484	-930.6859736	398.8818129
CC029	CC029_P02_F005c_181213_SEF_pm.mat	2	5	40.47385508	41.62868557	11.42200484	12.72541985	-1.6062081	14.5232553	3.367829184	1.24695865	-1.886083521	-1.815225206	-1913.439542	1713.952168	-1786.293754	-3602.277462	-1286.234292	-24.61352596	320.7033138	58.66607594	864.0894691	-135.6978462
CC029	CC029_P02_F006a_181213_SEF_pm.mat	2	6	-86.91373657	-4.23932487	-14.23250042	-3.091112341	11.40843792	5.913975979	-3.335588878	-5.155638257	1.420239256	0.251137777	-2963.330959	3182.88261	-1049.503536	-738.4808656	-2716.103088	-751.0008988	774.633161	-375.948731	180.6256478	571.9434613
CC029	CC029_P02_F006b_181213_SEF_pm.mat	2	6	-92.35073481	7.98189858	-2.325245821	10.00746852	-0.835219334	9.219584375	-5.223468544	-7.728725107	2.080779692	2.806445813	-3657.106392	3211.27115	-4338.865911	-1106.219124	-2040.225228	-977.6060175	-1751.210575	1229.719861	-751.1154812	20.70518196
CC029	CC029_P02_F006c_181213_SEF_pm.mat	2	6	-34.22233383	7.279723515	-6.48626775	9.153938044	3.99716959	11.37682908	5.270572114	-2.231371362	4.790869324	-0.978847988	-2679.891869	2504.80409	-3017.447412	-2773.213814	-1421.789633	-193.0783528	848.3626338	19.74108769	316.9031274	-1114.295567
CC029	CC029_P05_F007a_190123_SEF_pm.mat	5	7	-2.023148482	41.27434999	7.776508511	-10.39841978	10.16031428	-4.715302051	2.013820362	-6.161932593	-0.953330353	2.189689463	-3033.316309	2987.821233	1661.036886	1078.394862	143.5350167	288.5891617	1514.143367	163.1325553	368.6231115	1211.831333
CC029	CC029_P05_F007b_190123_SEF_pm.mat	5	7	41.22802558	32.96740866	3.501571655	-7.638935144	-4.133929972	-5.336576633	9.601447061	-1.767766961	-9.495340031	2.50258237	-873.5117237	4311.108776	1709.438678	648.193267	771.7349679	-415.7423436	1724.760807	14.07678594	814.0239766	803.5911887
CC029	CC029_P05_F007c_190123_SEF_pm.mat	5	7	62.54773178	17.28054872	11.14433996	21.959469	8.502102721	-11.46202177	-8.428856947	-1.77120814	2.423354501	3.490717799	4727.718353	3397.422238	2257.914117	368.1773428	1456.384621	-1138.779531	831.3656793	817.4412894	-1175.534956	1195.768989
CC029	CC029_P05_F008a_190123_SEF_pm.mat	5	8	0.387914546	36.79206353	3.973448057	10.79162267	5.254979751	-8.369257954	2.493212946	-5.730268286	2.985194353	1.586823702	-1011.086982	3476.11451	1828.665783	1671.76278	968.2858461	-1157.132351	389.991582	227.9742568	-422.3062194	-211.0846403
CC029	CC029_P05_F008b_190123_SEF_pm.mat	5	8	-48.45030304	27.11064859	0.554186086	-7.018724317	19.36585285	-8.887868019	2.778170532	-0.882753554	-4.786513753	-1.375623547	518.8282443	2254.752664	4391.972178	2392.517384	-1997.72332	-202.0575224	450.2042748	581.6861263	139.8660823	-20.27186798
CC029	CC029_P05_F008c_190123_SEF_pm.mat	5	8	-13.18642067	50.99502231	-2.819183547	-5.111486531	0.328395708	7.117351011	5.884998624	-7.208127387	-5.337147528	2.958476502	-1296.451552	2417.072509	2110.360302	410.9395002	658.4617963	-585.0345664	1447.77285	878.8136835	242.585206	1341.474284
CC029	CC029_P05_F009a_190123_SEF_pm.mat	5	9	5.782626029	19.01501373	-19.24570012	-9.465130474	12.88626306	-10.84294065	0.059173562	4.439301634	-1.844906843	0.491469784	6676.332328	2941.155251	1920.610609	897.6387894	506.7145478	-831.9763912	583.9974054	1223.187358	-1533.249333	1223.593852
CC029	CC029_P05_F009b_190123_SEF_pm.mat	5	9	43.35181808	29.57414865	-22.36995447	9.412792784	0.358716556	-12.74683103	7.537167477	-0.846740985	6.711921829	0.371771488	1135.247833	4587.908388	1402.421528	737.9011136	-230.6891593	-591.593713	789.1672226	20.50141423	-1057.082571	566.8656571
CC029	CC029_P05_F009c_190123_SEF_pm.mat	5	9	37.19333324	35.06434568	7.735828623	18.3443147	9.97663444	11.28875311	4.342528264	1.267944834	6.589015914	2.80121978	-1361.483275	2310.132702	1907.34114	-420.8293933	-418.0010222	371.6086155	420.2305156	649.1024078	913.0115172	1037.445101
CC029	CC029_P06_F010a_190125_SEF_pm.mat	6	10	-8.271669662	-5.238524601	13.01627617	-7.024637918	-9.438240235	-1.111618379	0.264599883	-0.564676337	-3.617608588	0.207481544	-2626.762172	2016.483296	639.2256015	1744.053337	3049.173384	893.789092	-485.3352484	970.0041926	-1107.622561	-328.9080241
CC029	CC029_P06_F010b_190125_SEF_pm.mat	6	10	-33.59303577	-4.597701954	-4.114414541	-18.06115356	-7.26106205	10.87733271	-6.829946133	-4.649719555	0.212518991	-2.304919446	-7547.378476	-1923.002168	-705.5154121	1379.115096	-675.6148473	581.7539502	-874.3907268	754.5318269	-2841.385423	-528.9464259
CC029	CC029_P06_F010c_190125_SEF_pm.mat	6	10	-28.429036	9.420957077	3.088971787	-18.09234688	-1.465386367	-7.713185845	-8.774152401	3.181239089	-5.240164779	0.38931195	-6914.651178	739.0578249	-1265.009122	1044.153431	-1042.741013	864.5039205	373.766686	398.2929268	223.4638332	-380.6534603
CC029	CC029_P06_F011a_190125_SEF_pm.mat	6	11	-101.1637696	22.29418995	-5.580839033	3.705789336	-4.084375962	1.818564143	1.392093811	-2.336348417	-0.591484182	-6.369869703	1091.063605	3515.924726	-1777.405792	-2634.317438	918.2725577	681.7524389	-203.3524126	728.9030319	-279.7080526	-516.319658
CC029	CC029_P06_F011b_190125_SEF_pm.mat	6	11	-63.96337419	34.10396288	-1.096609715	13.97375547	-7.97215364	8.443198485	-0.979266654	-0.758691598	1.760848346	-1.499953606	940.7725005	3478.012239	-2094.027817	-1781.228111	-555.8168261	-635.0349757	1168.534087	824.9098311	-407.2925905	249.709038
CC029	CC029_P06_F011c_190125_SEF_pm.mat	6	11	-70.33390588	33.50253438	-14.99303338	6.023297434	-5.838892776	10.35179349	-1.16178731	-6.220073765	5.618698826	1.662655916	1585.886563	2790.603242	-208.3949585	-1825.701128	-213.7333238	-798.4791881	1585.397849	1261.168615	816.6112206	403.1753159
CC029	CC029_P06_F012a_190125_SEF_pm.mat	6	12	-65.9041488	36.14706285	-9.462650054	18.28471842	-6.049729832	5.021574813	9.35668152	-4.42159014	1.968940672	0.883802362	3668.718275	2374.760461	-2435.627835	-1780.036848	-344.9593955	-1597.575759	1750.308377	991.908702	140.8675675	-684.8311997
CC029	CC029_P06_F012b_190125_SEF_pm.mat	6	12	-113.0376706	5.795089019	-10.82115239	9.52838846	4.335762768	4.261726791	1.434073943	-0.218458952	-0.641204361	1.271965071	5680.887979	2518.62616	92.00399839	-203.2169944	335.7778599	-1250.383265	855.9243516	1537.840697	23.586604	-625.9047539
CC029	CC029_P06_F012c_190125_SEF_pm.mat	6	12	-93.92379531	31.31967295	-13.15533332	10.85191623	0.058447296	8.22938032	-0.096828192	-1.689897587	-1.385403596	1.931011471	45.84801349	4040.807671	-2465.425227	286.8557156	-841.4328567	-1194.570766	114.0091828	494.3396903	-1153.250883	-69.10873097
CC029	CC029_P07_F001a_181124_SEF_pm.mat	7	1	78.03134507	30.48999617	-5.822183739	6.522157548	-4.234205433	3.734655168	4.504888979	-1.515420831	5.590611252	-3.011420366	-2507.327705	4470.690019	-574.0092264	950.9875761	173.688671	-926.6180433	849.4848693	-13.83311734	691.7507497	356.888496
CC029	CC029_P07_F001b_181124_SEF_pm.mat	7	1	80.32368531	4.484720421	-28.29755971	11.06783181	13.16937245	4.213516822	-6.819332011	5.719394191	0.528892163	-2.288752517	-2278.420623	4298.31644	-1985.700541	672.3793545	-496.2162428	-464.9417614	-894.4520724	55.85696865	-1989.987483	886.5018191
CC029	CC029_P07_F001c_181124_SEF_pm.mat	7	1	130.7930054	10.54466046	-23.29712159	6.698852409	6.086030977	8.780876479	-0.365668284	1.200839248	3.021631205	-1.33005854	-1088.363056	3445.23881	1158.7971	1834.799404	-2302.042316	-1684.6443	97.4100783	1159.857901	872.7915248	107.2710355
CC029	CC029_P07_F002a_181124_SEF_pm.mat	7	2	85.8161782	8.490401108	3.575663826	14.96687661	2.657167574	-3.110139106	5.61512869	0.834640918	4.777217381	-5.25255143	-5684.031851	1960.100673	-864.114347	2007.786863	-104.3850136	-452.9942335	47.09111043	-464.137196	421.8496552	398.5291372
CC029	CC029_P07_F002b_181124_SEF_pm.mat	7	2	43.49498113	13.99952519	28.84659076	15.81249196	-5.125899467	-1.505503646	-6.490148583	1.988799101	2.517528954	-1.074744065	1108.991161	3470.206253	650.0508416	960.6332128	-3143.763083	-1816.000268	2722.215926	758.761848	956.3911723	68.76789791
CC029	CC029_P07_F002c_181124_SEF_pm.mat	7	2	89.0764927	9.430298292	-12.84758089	15.53905327	-5.660649445	4.399369339	-4.160078219	-6.660324593	-2.24323646	2.80283411	172.3007256	3763.814291	-231.6290076	1040.08159	-2428.559433	-1598.446841	550.6473988	294.2067147	1018.924239	-45.92382175
CC029	CC029_P07_F003a_181124_SEF_pm.mat	7	3	84.78511423	10.1742222	-16.23512839	19.60799194	4.814504321	-5.605111724	3.827286218	-0.686019725	-6.189664213	2.630364543	-3593.115164	3411.137743	-1607.895074	917.5654362	1155.365341	-824.5835333	1312.665066	318.9099747	1182.962125	-780.4717924
CC029	CC029_P07_F003b_181124_SEF_pm.mat	7	3	89.32104613	31.17487706	2.288794907	16.40853553	-10.83338193	5.865390694	-6.023565827	-4.16628591	-3.114367343	3.999318527	-3417.457487	4301.271457	-2373.152097	1062.420267	266.2179553	-91.73509609	-2150.728124	831.2724556	211.2049593	-399.602584
CC029	CC029_P07_F003c_181124_SEF_pm.mat	7	3	98.69948631	13.12640108	5.492682747	17.63978722	-7.382569815	6.428701383	6.305300367	2.790833832	1.765929093	-3.12810776	-2355.690738	4864.944882	-1644.462145	1339.87045	-1049.431369	-925.9651551	-614.8043251	14.44780551	-181.0280901	-135.3795892
CC030	CC030_P01_F007a_191012_SEF_pm.mat	1	7	37.45871217	-9.806124129	-3.932293372	-10.2598872	11.7913274	2.649811166	-4.34912102	2.292577187	-1.834561539	-1.928627936	-744.0213046	1791.058633	342.6737886	170.7641297	-211.0597098	380.6262364	783.226433	551.6023429	153.8587504	-1113.974307
CC030	CC030_P01_F007b_191012_SEF_pm.mat	1	7	61.40221935	-7.928754972	0.91298649	-12.97737156	4.602018504	-0.30345245	-1.105664912	7.049052798	10.90785099	-2.224765686	-4037.724947	1180.438753	-1240.95717	721.7124718	416.2729368	294.0350662	308.0691638	672.6024602	-951.1752196	-793.2242429
CC030	CC030_P01_F007c_191012_SEF_pm.mat	1	7	22.98587685	-1.248198572	-0.749959986	-16.97894006	-12.47413021	3.051955827	-8.71080787	1.688067505	-2.314303819	-0.476514137	-2182.333658	1447.864836	-373.6077927	787.3672027	-1258.759455	1307.275147	271.6469195	296.1959519	350.6820808	-501.8577842
CC030	CC030_P01_F008a_191012_SEF_pm.mat	1	8	-8.077223263	-8.709554325	-8.53196368	-26.9997349	14.18496881	-13.51618107	6.678729096	-3.128023583	-2.926089108	0.371201335	1026.634301	525.3997435	-666.7030437	-144.61389	1688.384473	850.1410285	-2.794024539	317.730909	-581.0322196	-564.9767355
CC030	CC030_P01_F008b_191012_SEF_pm.mat	1	8	32.00610873	-3.984488673	9.907436762	-5.672483374	11.68212705	3.567569176	-4.896639407	10.87267775	-2.425088586	5.864077167	-1665.993123	1774.149823	-239.3655662	199.7787583	-170.8688179	491.7802429	654.9933284	246.573873	-225.877218	-1160.906815
CC030	CC030_P01_F008c_191012_SEF_pm.mat	1	8	90.27329394	-4.760526538	1.726649628	-3.251635276	-4.104709327	9.847084228	-7.702890029	4.560806897	-3.839980227	-1.636387094	1701.454065	668.1901666	-60.3956645	381.1758181	-655.1361844	514.8717189	-630.2960618	-91.33803942	-520.9888352	-590.5345541
CC030	CC030_P01_F009a_191012_SEF_pm.mat	1	9	64.72024006	-12.90430256	-11.54437688	-6.285902908	2.876391111	0.303701834	-9.878546407	5.119451031	2.378272181	-1.520831301	2718.071932	1565.870863	1490.995602	-464.9417193	230.766074	1292.576927	646.8031507	325.7845977	-591.7244485	299.6947622
CC030	CC030_P01_F009b_191012_SEF_pm.mat	1	9	75.14464396	-20.83406061	6.506271338	-1.872060225	-2.944076613	-3.027111336	-7.155872994	2.3577976	-0.485653477	-1.531363044	-1041.471929	2224.459939	1138.385679	-753.4703795	-2009.351329	766.0576073	852.4179381	315.1920914	-140.3280787	-613.5817344
CC030	CC030_P01_F009c_191012_SEF_pm.mat	1	9	73.74985432	-9.734260022	5.263417718	-8.452294615	-6.345890605	-5.009637745	-9.052782564	5.027785084	3.470148149	4.018563943	1674.392586	472.7086709	919.8431381	-714.544222	-1434.579299	890.5856079	72.26128375	-4.612198213	568.5277094	-460.2789734
CC030	CC030_P02_F010a_191012_SEF_pm.mat	2	10	-9.302145289	-14.22377142	1.83200124	-11.96907974	2.236188656	-10.93852109	4.012483719	-2.126965359	2.643170935	2.636953744	3652.383228	-1725.162781	-788.1448466	-690.6963689	409.7425243	9.581813319	1176.783122	236.3922538	-1521.055844	-828.3637672
CC030	CC030_P02_F010b_191012_SEF_pm.mat	2	10	-15.83052948	-4.051382009	0.747254494	-18.0336514	6.66972778	-0.373958931	-4.843208781	-2.665046657	-3.644728379	-0.580779762	2624.315874	-917.9145063	-1347.248369	-840.8947887	-544.1642105	592.62988	579.2768745	247.3312993	-743.4793629	-1068.241568
CC030	CC030_P02_F010c_191012_SEF_pm.mat	2	10	11.99791604	-2.745510937	5.078355861	-16.75907545	-2.714174005	7.912957624	-4.366849281	-0.143980163	0.243349969	0.562816565	4328.839462	-842.8807688	816.2250188	945.9240826	157.683805	838.7585168	420.7460588	436.9190247	31.81481007	-372.3565197
CC030	CC030_P02_F011a_191012_SEF_pm.mat	2	11	-4.414977241	-8.980107772	15.116107	-3.442179273	12.80644006	6.899876378	6.54974854	-0.996860323	-1.198747839	-1.830502843	6318.19556	124.9437178	2125.345598	502.0503637	-1577.41784	817.7275468	87.70354893	1315.322348	573.5639803	-1541.082388
CC030	CC030_P02_F011b_191012_SEF_pm.mat	2	11	-15.41501711	-13.39430232	10.58423486	0.116867211	7.230903963	1.027199913	-2.889013239	-1.965587137	0.559691645	-0.861763866	2813.035239	-1016.160098	894.9601722	329.721973	-62.37326859	-205.9704023	917.494118	16.55877913	-824.1698361	-1072.547796
CC030	CC030_P02_F011c_191012_SEF_pm.mat	2	11	3.145646695	6.600826083	1.834692004	-20.37580653	-29.42401314	0.132959582	-7.118072104	-5.268623925	-2.053106784	1.887060334	3191.086247	-156.2473275	-550.7990131	940.5551181	-1169.126663	286.8292182	1002.19707	-217.7159471	-305.9557751	43.96741695
CC030	CC030_P02_F012a_191012_SEF_pm.mat	2	12	36.45632434	-6.098990974	17.84737184	-11.51119058	-8.132196932	-2.176464838	-1.293560711	-0.523698419	1.574660575	-0.323451058	6816.571027	-679.7060905	2655.391739	-251.3955514	-2341.417566	726.8680617	23.08424693	918.5224501	-382.1236984	-11.76016356
CC030	CC030_P02_F012b_191012_SEF_pm.mat	2	12	25.57988325	-2.931424214	25.76428894	-12.17736381	-2.499194519	10.80814473	3.188821622	0.770029866	-0.590860848	0.940579418	3991.181969	-2319.778361	782.2034344	620.4882227	2781.880206	1141.242819	425.917599	336.7125943	832.4516188	-1358.070155
CC030	CC030_P02_F012c_191012_SEF_pm.mat	2	12	64.3930368	-16.15743142	8.877052195	4.092817001	-9.541212537	-4.459536976	-1.937579795	-1.218568065	3.40135936	2.494478079	6995.955155	-1304.84567	558.7867075	-443.8000261	-918.9213903	987.7431964	306.5503078	-352.4802292	16.3030209	-325.9254959
CC030	CC030_P05_F004a_190123_SEF_pm.mat	5	4	-52.64087006	-22.06992958	-0.413818562	-4.587669654	-8.182057571	-4.68317831	13.7063032	0.768624361	-0.923021117	-2.197300448	880.6229767	2533.627668	-712.9212932	-1343.591088	769.8103437	672.5971547	-263.2675271	-595.769916	34.91285283	-2230.435866
CC030	CC030_P05_F004b_190123_SEF_pm.mat	5	4	-60.60415988	-21.82897176	1.196228225	-3.10517114	1.551761446	-1.564906463	4.469628828	3.473946261	-0.421585829	-0.027216495	6479.165729	2815.234453	-1113.916259	-2582.915769	-1927.789277	653.0110327	842.6261461	-381.7332022	130.4403077	-2032.759977
CC030	CC030_P05_F004c_190123_SEF_pm.mat	5	4	-40.04284186	-19.4979438	17.38821877	-11.88908477	-15.94477811	-2.101050029	-0.328045634	-0.00880077	0.769260302	-0.829268163	1188.849255	1506.792059	-297.3123349	-2272.611955	372.1896961	823.3067059	-7.46710205	-265.4336608	636.0203524	-169.692346
CC030	CC030_P05_F005a_190123_SEF_pm.mat	5	5	-70.73439038	-35.11822347	24.77958805	0.83964821	1.23126882	-7.359798319	-9.930177943	3.647267115	-3.651635038	-5.643905794	5917.188752	2746.09098	1264.476387	-306.2681728	2873.446028	1338.28813	-307.0529404	200.4121803	-325.1204343	-894.6065683
CC030	CC030_P05_F005b_190123_SEF_pm.mat	5	5	-130.7141988	-19.79793177	30.15443879	-6.475008656	26.07797598	-2.344554925	4.339879522	2.956458323	-2.613683165	-1.406886785	965.604198	1074.646466	-2004.090889	-3076.751211	495.5255574	1412.064249	358.3544787	-452.1562337	1481.357624	-938.8431171
CC030	CC030_P05_F005c_190123_SEF_pm.mat	5	5	-164.4961475	-34.16816396	-11.97353125	-11.46029227	4.851390487	-6.594931264	-2.162040258	-0.094185236	1.238824675	0.773006155	2346.058191	3584.901266	915.9080758	-461.5944931	2330.59124	1882.946181	-456.8335323	276.1626788	-645.2786661	928.3174957
CC030	CC030_P05_F006a_190123_SEF_pm.mat	5	6	-81.36875953	-16.70747807	19.73779563	-10.09300387	-10.65157271	-5.011554806	4.319919736	1.276603757	-4.57306072	-2.64860841	2240.403964	2569.276584	1157.040541	-2029.825541	2445.258552	1241.207168	260.2091255	327.1759836	-430.2033397	460.6700775
CC030	CC030_P05_F006b_190123_SEF_pm.mat	5	6	-115.831906	-19.13661023	20.69442953	-12.08350857	9.020368334	-4.278759814	7.338506023	-1.785304444	8.518586399	-1.345176375	843.8880343	-51.56100529	-1208.896426	-3482.185942	-1230.416094	569.7436391	-68.74577118	-335.6544977	-160.9594169	567.5149087
CC030	CC030_P05_F006c_190123_SEF_pm.mat	5	6	-88.54186794	-38.72188649	38.77736585	16.9135953	19.99618124	-4.616941481	-9.263657179	-1.491814633	-0.349333971	-1.602290009	3321.653342	1368.576632	316.8355294	-1356.874517	3544.448684	1152.414561	378.8734899	-221.0183618	-2390.565687	848.5216062
CC030	CC030_P06_F001a_181213_SEF_pm.mat	6	1	-74.46024318	-12.72335925	9.603908432	-8.673221578	20.57962077	-1.091720513	0.655493637	-0.770258957	0.152265037	6.082189052	5658.515149	4026.866514	489.7638873	-2283.54706	946.453479	987.3483785	897.1800593	-41.67776202	-85.98456542	358.5543567
CC030	CC030_P06_F001b_181213_SEF_pm.mat	6	1	-77.72450747	-14.56419245	6.256768098	-11.99205017	4.324723995	-0.521788024	0.792323152	1.033228522	3.415667964	-0.107815664	-1522.225872	4023.742158	-3283.293212	-1816.156052	583.1266534	567.1226557	1464.190912	5.459305226	253.4454539	-1617.239401
CC030	CC030_P06_F001c_181213_SEF_pm.mat	6	1	-22.71590823	-20.82921396	-2.185769471	-3.211064304	9.247707341	-0.434452202	12.00240475	4.138862228	-3.951901245	-2.334993168	677.4433449	5041.763845	-884.0477897	-1903.473395	-982.7331762	732.0118303	1258.574312	-199.4320144	1219.459556	-897.5906749
CC030	CC030_P06_F002a_181213_SEF_pm.mat	6	2	-74.71556829	-26.94108171	5.531912969	13.34104931	6.749093586	4.35370338	1.677481619	0.883474078	-5.353219303	-1.224491864	4080.304953	4697.749484	-2747.658558	-781.5516768	2671.657359	963.0267591	-297.7214127	-791.3818488	-2026.666369	211.7676105
CC030	CC030_P06_F002b_181213_SEF_pm.mat	6	2	-45.86504748	-27.42527083	3.358225962	4.762938592	3.174602853	3.976290597	3.559358229	1.880853416	-1.102682832	-3.264184613	139.4875934	4609.487647	-672.3963502	-2196.291938	-2020.239782	738.5441585	396.0217967	139.2463151	1542.402633	-1166.437496
CC030	CC030_P06_F002c_181213_SEF_pm.mat	6	2	-68.26264956	-23.1378178	8.692713727	14.98286532	3.261444362	2.673914501	-0.737053844	0.349342293	-1.291087062	-2.595010419	5061.951011	4687.833786	356.7315962	-2102.384731	1030.430823	1185.273052	682.6861337	-213.5224032	-341.7780343	30.29834875
CC030	CC030_P06_F003a_181213_SEF_pm.mat	6	3	-66.05438476	-19.1525245	-3.862345311	-1.047566774	-5.127315503	1.784220897	3.169796308	4.393091682	-0.565011369	-1.495727733	2834.928377	4524.069344	171.7580537	-2812.499695	96.48195703	951.1557759	813.988207	475.109586	832.7939083	-109.2926928
CC030	CC030_P06_F003b_181213_SEF_pm.mat	6	3	-46.09907437	-28.45067693	18.51281	7.239860142	3.964545205	-0.239039362	-9.341461892	0.584670817	3.346624914	-0.529546572	-1882.676127	3912.339527	-3431.198911	-2135.444622	-1146.266185	373.2571202	-739.2990227	-519.0443042	-242.6217175	-1052.921554
CC030	CC030_P06_F003c_181213_SEF_pm.mat	6	3	-19.47836267	-28.05246959	2.414691143	-6.242606265	5.028445967	-1.880540912	-4.609887387	-0.440055509	-1.786945186	2.551106677	-1223.724599	5019.298263	-2233.03831	-734.0345976	-1747.440497	74.75188495	1004.681102	-1087.779762	-660.2766523	-31.2683239
CC031	CC031_P01_F007a_191012_SEF_pm.mat	1	7	1.646497014	-25.83457341	4.176666673	1.702348907	4.202874956	4.411150808	-1.466532426	3.350401363	-3.503544682	0.579313138	-4709.154895	1167.439909	-472.6990454	1117.563805	1980.294375	1885.207404	250.0240281	936.3242235	-626.4840346	-326.2430359
CC031	CC031_P01_F007b_191012_SEF_pm.mat	1	7	-14.96809241	-24.53596488	2.487073338	-1.406106658	8.986925011	3.783329132	1.419055341	5.410486803	-2.055965103	1.579306588	-6849.280094	680.1537202	-1723.064423	425.812956	805.014411	1970.050484	-236.6020417	2068.528502	-1525.471476	387.2241681
CC031	CC031_P01_F007c_191012_SEF_pm.mat	1	7	32.60097908	-30.86640569	-1.078094145	-6.087986551	2.297289748	-1.652438281	4.807727606	0.512469184	-4.743744299	-3.736147678	-3049.054442	-1642.576482	-2409.237199	-183.2018891	1503.00091	1092.289467	505.8043573	1468.530311	-428.7551024	-727.2041144
CC031	CC031_P01_F008a_191012_SEF_pm.mat	1	8	27.68053452	-19.58177614	-2.800548855	-6.563571402	8.824864333	4.53809085	-2.259398591	4.384144288	0.651726041	0.786821787	-7908.410109	168.8224538	-2695.923861	1230.100827	730.0736417	1217.982941	-303.1571324	1293.519372	-481.7826376	-837.3189829
CC031	CC031_P01_F008b_191012_SEF_pm.mat	1	8	13.19137906	-20.91759849	-0.029231414	-0.17585021	-0.931375657	3.643515682	-9.596322119	-0.639865939	0.000934549	-1.670788505	-6087.32837	598.0544324	-879.3251883	965.1987662	1332.588371	1548.331778	97.61647612	1209.689279	-233.7530706	100.9042702
CC031	CC031_P01_F008c_191012_SEF_pm.mat	1	8	49.00133727	-21.48972111	-1.039233698	5.439018717	-7.644419747	6.790884323	-1.077951576	0.996477095	-2.908664001	1.483206968	-4351.216561	-1391.137884	-2272.81284	2468.223803	-1255.481656	686.31152	-328.3013618	886.4538532	-171.6296805	-97.00691341
CC031	CC031_P01_F009a_191012_SEF_pm.mat	1	9	117.4857985	-15.70644416	-22.24814508	-13.73705215	-29.02636585	-0.429370641	8.113444634	1.758758083	-1.315791117	-0.132292725	-4121.89941	-871.7237188	-3242.806556	1097.805825	26.41192637	1011.681153	-83.60681087	778.089677	-371.4432693	-1109.797078
CC031	CC031_P01_F009b_191012_SEF_pm.mat	1	9	94.07350022	-6.37114681	5.862745184	-2.833410975	-0.129601196	2.319682752	1.929861164	2.263322467	-4.664280398	-1.543102586	-8302.529288	-1141.037465	-3964.9955	375.130261	668.9234001	837.2150604	518.5210614	2006.620645	-479.6486415	-1567.602837
CC031	CC031_P01_F009c_191012_SEF_pm.mat	1	9	58.80260095	-7.564694777	-4.233577808	-8.34386631	13.54497874	0.822468525	-0.362613085	-1.451087544	1.039700781	0.945976246	-6327.951742	-128.5948448	-2123.8728	1536.25854	458.4936666	1400.388575	52.46048667	934.2508366	-348.0160717	-206.6311791
CC031	CC031_P02_F004a_191012_SEF_pm.mat	2	4	71.74204852	-19.97661909	4.021604659	10.7963584	4.177941557	7.160863196	-2.74593382	-3.371458057	2.652824266	-5.283552082	-3310.730907	-715.1586055	-22.43774098	666.8769837	687.8581027	1491.799992	1699.399662	1170.798985	-821.803038	196.4145307
CC031	CC031_P02_F004b_191012_SEF_pm.mat	2	4	55.8991787	-24.95575826	-1.466814609	1.439078478	5.37761598	-7.894887726	2.603213865	-6.901606445	-2.114033506	0.72850485	-6484.218201	-316.6022765	-1130.247332	302.8620239	667.3055958	1710.585115	1373.476708	1152.539593	-1054.729351	238.1875077
CC031	CC031_P02_F004c_191012_SEF_pm.mat	2	4	29.8736258	-5.468307752	-10.07219225	-13.50315568	1.725051605	2.042737643	2.911869229	-4.462389444	3.296439889	-0.038619475	-1765.597268	-1729.34378	-3380.710509	-992.4365769	-1150.112753	1138.830532	1252.21884	1633.576423	37.45452063	-546.6011787
CC031	CC031_P02_F005a_191012_SEF_pm.mat	2	5	22.80416681	-12.66748146	15.42648886	0.730611698	3.600404635	5.834746751	3.922328401	-2.044507395	1.107016749	0.520078888	-6727.550994	-584.1035831	-1143.325257	1375.39335	118.0519874	1199.288302	917.4388893	1224.875524	-417.2407445	-1380.848731
CC031	CC031_P02_F005b_191012_SEF_pm.mat	2	5	-22.51104945	-12.96040525	9.144520172	2.007818178	8.120892218	1.630784941	-1.462003024	-2.560018686	-1.02218515	-1.163323982	-6742.886127	-526.1350393	-228.3157362	-180.7607882	-833.3010966	1968.315956	1251.504557	1295.672958	-119.663643	-284.1580081
CC031	CC031_P02_F005c_191012_SEF_pm.mat	2	5	-11.0200612	-30.1121748	-14.44331033	9.203748492	-2.874003293	0.130327183	5.963002268	-1.803394918	-2.492417867	-1.159975744	-3136.340788	672.3073833	-1095.998888	338.8653404	-133.5244357	1499.779581	668.8317424	504.4732094	-946.1283374	-877.8871146
CC031	CC031_P02_F006a_191012_SEF_pm.mat	2	6	60.73242264	-22.76074968	4.764257078	-3.886864864	12.66059954	-1.342523146	2.982683066	-4.28810208	2.549626113	0.110836565	-5778.075731	-662.7893001	-1525.762879	-32.74061498	-1427.271319	1624.646356	788.6345947	919.2383699	-1093.732848	-159.4229835
CC031	CC031_P02_F006b_191012_SEF_pm.mat	2	6	4.977320651	-26.16497535	-0.744377731	-7.437794021	-4.604227637	4.382592908	0.69865666	-0.85457184	-1.28752095	0.660604023	-4773.704668	-810.1458876	-500.0109058	449.6517227	-2293.465851	1457.058337	1617.479937	238.0939147	-1098.800024	330.6355972
CC031	CC031_P02_F006c_191012_SEF_pm.mat	2	6	-9.112812453	-20.27488401	-32.42851984	-23.08112822	-33.62852148	-12.34449687	-5.037073961	6.388469332	-1.754530169	1.975872682	-3265.971102	-2748.331862	-1876.308526	665.4272095	-920.0681585	1164.048379	1622.586515	1333.609113	-449.0908189	-289.7774596
CC031	CC031_P03_F010a_191015_SEF_pm.mat	3	10	29.32530546	-22.26394073	-17.15656678	5.151827342	11.7926978	-0.573903138	6.870123076	-8.380821064	3.564155277	-3.966458929	1111.588699	988.8060285	-239.2116722	-355.3291984	1485.894509	1427.259852	-580.3974919	431.127212	-1157.265334	-855.4429606
CC031	CC031_P03_F010b_191015_SEF_pm.mat	3	10	75.61851279	-3.722965475	-6.978142823	-3.378229166	-7.053311808	11.39226221	-9.609333481	1.143983759	3.397374361	0.683710719	-1498.660508	-1273.245602	-899.4348375	1552.736987	-407.3578408	-186.8592255	836.5384718	335.1097803	-595.2050563	-397.0875837
CC031	CC031_P03_F010c_191015_SEF_pm.mat	3	10	32.90228182	-3.51087344	-4.343909093	0.839397299	-8.836078442	0.867227297	0.968836151	0.092576398	3.596305649	2.086193713	-1057.465618	-271.6392272	-452.005457	1096.898202	-1166.26886	614.5088618	561.8746426	391.8825008	-297.2972999	-640.6872316
CC031	CC031_P03_F011a_191015_SEF_pm.mat	3	11	35.21480501	4.0434257	-15.25363602	0.85164661	-0.467689888	10.93536815	-0.001728203	-2.975135332	-6.30812969	-2.08807392	-1170.643178	75.57688927	1394.137002	-750.0542404	310.0947948	692.7019867	964.4455875	982.1794243	-388.5328039	-57.39762543
CC031	CC031_P03_F011b_191015_SEF_pm.mat	3	11	31.35123663	4.969895626	1.726238641	-2.733245445	-7.279176374	7.771568439	-4.321454968	-3.392140489	4.047117605	1.669223849	-3935.132698	627.6492141	-205.6302493	-190.3941206	-1648.027343	472.3224181	1549.461805	430.6938784	-702.0429281	-300.0885266
CC031	CC031_P03_F011c_191015_SEF_pm.mat	3	11	24.51255646	18.42015169	-0.112988395	-8.659693118	-4.60581877	10.4217803	-0.29189014	-0.460593413	-0.575017237	0.383269383	-2217.057901	-413.8145639	-2086.731534	421.3191619	265.3939204	676.4459834	360.0045431	258.0889486	-1374.503095	-267.8571051
CC031	CC031_P03_F012a_191015_SEF_pm.mat	3	12	3.104678714	-7.442880427	4.283014861	-1.561636003	-16.14508169	3.373586841	-0.767082519	4.67234683	-4.557978778	-0.78311603	1603.865774	986.0747952	1416.175178	-247.585736	-2978.896085	-227.7939556	354.4671738	81.71066268	-424.961661	246.8241372
CC031	CC031_P03_F012b_191015_SEF_pm.mat	3	12	-0.315118332	-6.941728724	5.117540419	7.400007824	-5.428458257	2.238824383	-11.3822162	-6.489875372	4.469706989	-3.912105487	2615.74333	639.5151524	264.7387828	-1284.64597	1853.539143	525.5430413	-2.783277395	-31.98135932	-1677.968208	1162.170641
CC031	CC031_P03_F012c_191015_SEF_pm.mat	3	12	22.04705559	-9.073643215	-15.36794331	7.107575674	9.89107255	6.755203212	5.480199824	4.83469766	5.234429506	-0.369763028	3391.525406	-922.5612788	-3247.736231	-46.79831299	-434.5097876	743.8858387	233.7674896	-430.9742868	-1019.271298	107.5356327
CC031	CC031_P05_F001a_181123_SEF_pm.mat	5	1	-122.1788835	12.50412703	2.223746995	0.270324548	-0.314850618	-3.785012743	-0.596130028	3.492575125	0.577356587	-1.529478557	-10659.24158	-2614.579424	-1028.207536	1319.391674	751.9012703	2227.86855	1269.987755	965.8215888	658.3678081	99.6341721
CC031	CC031_P05_F001b_181123_SEF_pm.mat	5	1	-112.3057014	5.179742224	-6.25852985	-3.333207172	1.167462377	1.574301812	-1.526143273	-0.119174567	-1.649355777	0.721297983	-9182.960129	-582.373336	-1459.958756	2733.043487	359.0662953	1606.522303	724.4162919	887.3670139	-1667.620025	105.7044571
CC031	CC031_P05_F001c_181123_SEF_pm.mat	5	1	-92.33342274	1.391684049	-8.173083882	-2.69366343	0.084658447	4.913111691	-0.088155263	-1.623929012	-1.553149843	0.906198087	-11325.20572	-3751.825893	-2096.587642	-416.8115301	-2216.882297	1874.537127	1533.214739	2283.284413	842.9677525	609.7447443
CC031	CC031_P05_F002a_181123_SEF_pm.mat	5	2	-52.24247828	7.370297736	2.741689503	-18.21426776	6.871185806	0.12158631	4.033071922	-0.298769672	-4.282846671	4.537659925	-9473.151052	-2055.812237	-1807.182212	102.7463152	1770.506765	1535.489314	880.3547908	1128.599697	804.3145754	-8.296120097
CC031	CC031_P05_F002b_181123_SEF_pm.mat	5	2	-39.75562477	2.982273774	14.82626383	-16.56771066	-10.20796734	-1.222718856	-1.460990607	-3.301156699	-5.512972138	-1.467456726	-10956.09397	-3636.588815	-2743.264291	737.6956959	-1149.629889	810.2059259	-742.2715428	915.5933035	267.5946267	697.1938727
CC031	CC031_P05_F002c_181123_SEF_pm.mat	5	2	-34.93374184	0.419627394	6.02368074	0.613341959	-0.000947141	-0.942559437	4.496588209	-2.167146689	6.440908512	3.229401567	-7566.325437	201.1453503	-972.1114014	-384.6746819	-416.1380798	1829.336358	390.2800312	623.810891	218.2631026	89.04218958
CC031	CC031_P05_F003a_181123_SEF_pm.mat	5	3	-100.076156	1.676557142	-2.994866899	-5.749180938	1.33882522	1.9190076	-0.786613745	1.708224145	3.951536902	-2.280925118	-10134.84093	-2009.024208	-1502.006143	1352.65717	1364.235778	1760.027878	1225.085806	1447.249245	-283.734432	1260.421408
CC031	CC031_P05_F003b_181123_SEF_pm.mat	5	3	-81.4382575	1.767247727	6.970743786	-7.908836882	9.142843841	6.689752651	-0.195244654	-0.692270637	1.144693757	-0.784760357	-13950.16855	-6512.195218	-4577.128359	1817.711173	-836.0977098	10.70633293	-533.2709193	2860.236802	-1069.071073	333.7481047
CC031	CC031_P05_F003c_181123_SEF_pm.mat	5	3	-72.70089902	-13.46110019	6.310851756	10.92960765	9.887992815	3.110759755	0.447012673	0.745678825	-0.419105122	-0.889534317	-6291.597675	2417.618447	-2246.288618	715.3469945	-502.810407	1254.885226	-1611.93709	1020.378294	-172.5628803	-1726.100206
CC032	CC032_P01_F004a_191012_SEF_pm.mat	1	4	-47.37895364	-7.064636276	-0.449399626	-6.724142855	9.202224335	2.152198413	4.269624843	-2.165017299	-2.764143294	-1.512174327	-7049.122431	-24.07188856	-1658.94211	204.9945148	-323.1826181	1495.911371	780.3786769	892.097732	-852.7031836	-601.8061786
CC032	CC032_P01_F004b_191012_SEF_pm.mat	1	4	-30.36998495	-7.15129067	2.21284192	-10.80458107	-0.758431115	1.082373607	-0.517220598	3.415322873	-0.240993485	-1.148674333	-5361.62778	-1449.768621	-2524.289373	1343.416708	856.2668292	38.8149157	606.5097385	226.9224511	-1330.763251	-1415.253547
CC032	CC032_P01_F004c_191012_SEF_pm.mat	1	4	25.36364663	-20.28031333	3.081158544	4.697687737	-4.818400874	-1.447580982	-0.172095134	-0.336811552	-3.441935318	1.663235013	-2264.219057	-1244.107051	-2455.835853	750.3299518	-1829.511251	763.2203057	185.4030257	-137.4592759	-1044.294996	-769.427048
CC032	CC032_P01_F005a_191012_SEF_pm.mat	1	5	-94.46724067	-12.03983933	-3.436169105	4.135192579	-5.344886237	3.214853242	-3.353581878	-1.681656364	0.928581758	-0.602652145	-487.174968	1801.004361	-1149.510526	-1562.932644	389.0784198	1945.917151	685.8626444	398.9014618	-1413.119134	-93.66526908
CC032	CC032_P01_F005b_191012_SEF_pm.mat	1	5	-55.7913403	-5.636371851	4.887056263	-1.976935375	8.096124448	0.826286387	-1.235758174	-5.622127439	-1.03533362	-0.000666512	-5213.884531	-1018.197489	-2372.189767	-1818.474514	-2308.172151	582.3735176	673.7784468	351.2762355	-117.7954207	-1414.153791
CC032	CC032_P01_F005c_191012_SEF_pm.mat	1	5	-51.94408253	-4.473041805	2.762716532	-1.446245567	-6.564404283	3.947409023	0.615653761	3.079341409	3.201634682	-0.760074257	-2832.065564	-219.5438398	-1821.412564	-326.0175385	-1880.794108	1549.776313	519.5502722	-55.25193316	-1062.120877	-1320.487545
CC032	CC032_P01_F006a_191012_SEF_pm.mat	1	6	-82.03826829	-9.888441423	16.6649154	10.18437184	5.445288762	4.263979547	2.428553297	-6.686440809	2.550305761	1.066636557	-6112.498065	-542.5005858	-2055.92694	287.661994	750.509907	1066.489258	824.7441173	1273.777816	-196.1717743	-1551.302789
CC032	CC032_P01_F006b_191012_SEF_pm.mat	1	6	-76.01151116	-12.38839624	0.465583296	3.297030314	3.076981583	2.956144333	1.190254637	-0.683757278	0.112490611	-0.88475936	-8356.818879	-1194.161696	-498.0706121	1437.595183	-1653.219314	1442.499716	607.0660428	1318.188631	-36.41620639	-480.2877703
CC032	CC032_P01_F006c_191012_SEF_pm.mat	1	6	-80.52018524	-8.346136226	-10.21459179	-3.538379876	-11.86528621	0.590430107	-4.455070969	0.136584193	5.125359437	0.494161357	-4773.418839	-433.313583	-965.376167	836.1483278	-2995.527168	1638.567552	139.6867791	190.7696351	472.4909508	-175.1187392
CC032	CC032_P05_F007a_191015_SEF_pm.mat	5	7	-77.06640666	-22.23689645	-3.189328459	10.04942944	-2.865286284	14.97124826	-4.311460782	4.460547763	0.845287316	1.53134653	-1192.831724	136.6955832	607.8092753	-1813.58194	1234.472363	3026.862541	2378.117985	2606.843266	654.6746379	-585.1609051
CC032	CC032_P05_F007b_191015_SEF_pm.mat	5	7	-69.72178101	-12.07294527	-12.11787159	-6.820371101	-17.10534444	5.265624312	0.391899079	0.759560158	-0.232611985	-0.925956277	-4684.821939	-290.9003119	-2528.944082	330.069042	3230.190295	1704.259774	2151.751453	2595.293395	-1441.707866	82.44928532
CC032	CC032_P05_F007c_191015_SEF_pm.mat	5	7	-63.81889515	-16.8131347	-20.29593682	-8.477837216	-9.332231118	-0.78739201	5.555492916	7.542138012	0.799277168	0.941081257	-3922.679025	1172.923811	-1437.682253	-555.5967937	-1381.829551	2158.700887	1562.697835	2112.447105	-1404.893324	-1395.544245
CC032	CC032_P05_F008a_191015_SEF_pm.mat	5	8	-55.00075569	-22.49872411	-17.48844127	14.62015014	1.202067473	4.633995304	3.004444811	-0.699839706	2.595669122	-3.49671599	822.9890439	155.5918121	-672.2475887	-405.9285043	-705.4623034	2917.985733	656.5548008	1611.539323	321.8513502	5.927850717
CC032	CC032_P05_F008b_191015_SEF_pm.mat	5	8	-34.12730163	-33.49398502	-21.14320199	15.32342305	-3.649063089	-0.141159822	6.784965365	-3.2826959	-4.362749501	1.821242291	-205.7411197	383.4301529	771.6846545	-1435.053876	-1177.326198	1931.432227	2301.837235	1387.929786	169.6893945	-457.2092863
CC032	CC032_P05_F008c_191015_SEF_pm.mat	5	8	6.183882558	-20.81223167	-19.77651772	-2.058767247	-14.40201032	4.472681008	-3.476813573	6.921416082	-2.773081761	-0.129457778	717.4023827	-1402.012305	-231.5172649	427.4875316	-1703.0691	1825.641554	1846.882679	648.0313106	594.969186	-685.1511708
CC032	CC032_P05_F009a_191015_SEF_pm.mat	5	9	-12.13393117	-13.9986347	12.57998925	5.621111508	-5.504415991	7.623252812	-4.281866877	0.299054335	4.420988191	5.907889222	-2387.839808	-995.7548479	12.56438803	-648.1255932	737.9183202	2047.737846	1836.039517	1327.609534	695.2148001	-669.3233189
CC032	CC032_P05_F009b_191015_SEF_pm.mat	5	9	4.417875762	-29.60989442	10.19204536	14.88475227	-3.611578869	8.156166534	-0.909644888	3.075153642	-1.364344675	-3.255298774	-914.7147991	-42.96860009	1395.775861	-423.9012613	-24.45051382	2056.64706	2252.433494	1578.676563	1166.550271	-731.6841609
CC032	CC032_P05_F009c_191015_SEF_pm.mat	5	9	7.995091064	-16.01953065	-8.826813807	3.25699954	-25.19995673	-0.481103097	-3.888075557	-3.16195182	4.077849156	-0.013621806	-1131.218564	-198.5254792	840.0115719	485.446789	-2468.358862	1047.320383	1254.427828	356.4801296	-1269.495822	478.2330664
CC033	CC033_P01_F004a_190123_SEF_pm.mat	1	4	119.8270006	-27.54047177	-14.94082404	17.19319035	8.390872119	-2.895143277	-4.495660092	-8.653396619	2.053373401	-3.12867706	1973.949921	1263.453391	544.3208413	-2624.107977	-613.1603347	774.4135824	-459.906998	-830.6451208	171.1210061	-230.1498919
CC033	CC033_P01_F004b_190123_SEF_pm.mat	1	4	127.2265905	-38.32929497	-13.73294053	6.44340859	7.604930507	-2.414268842	13.04807484	-5.50078399	-4.888094718	1.333364421	2412.251699	3015.586342	2030.774549	-2808.642652	-404.065318	105.3083575	822.5731147	-389.2097744	-932.5747533	734.3983383
CC033	CC033_P01_F004c_190123_SEF_pm.mat	1	4	145.9782207	-43.91338545	-9.055651661	9.317398713	-1.058958572	-4.832626665	-0.942946192	-5.913025714	-5.794834844	-1.047874511	-524.0699898	1414.717385	1044.788077	-2010.228905	1307.789657	87.98386377	362.1703312	-229.4774778	623.0196245	716.4652039
CC033	CC033_P01_F005a_190123_SEF_pm.mat	1	5	140.1477088	-25.17055626	-1.363520893	14.82167829	3.943219635	-1.14598091	5.77523034	-1.391336039	-4.085872194	4.327497551	1630.930672	2908.275119	-162.611341	-3755.849788	600.2342125	1022.945795	-371.5325646	-875.6604369	-2003.692677	313.1651119
CC033	CC033_P01_F005b_190123_SEF_pm.mat	1	5	103.2733834	-7.754081616	0.991805977	-5.355496856	-3.865346695	-11.98031083	-2.528781524	-12.59384546	-4.102416345	2.355897716	-4399.950651	-325.4460555	-2416.178185	-3109.269898	-2136.259898	-193.4629018	773.7818523	-377.3198461	-1426.881578	619.0261732
CC033	CC033_P01_F005c_190123_SEF_pm.mat	1	5	113.5925536	-38.04702504	-12.00832679	8.873733808	10.06025633	-3.275601043	-5.383684106	-2.40325986	6.316298035	0.346557043	2010.27848	4118.629407	-881.0322376	-2832.880757	-1764.405223	742.2967	-709.1221089	-591.9455378	11.16635116	-1668.914394
CC033	CC033_P01_F006a_190123_SEF_pm.mat	1	6	165.3294915	-21.66241995	25.35949268	9.711480889	-5.801533668	-8.374457149	-2.144543214	1.107749552	1.452204401	0.044670646	2332.062203	2602.713418	1641.02146	-2483.37232	1113.236689	561.2384606	164.7533119	-439.607931	-1147.466621	1012.785973
CC033	CC033_P01_F006b_190123_SEF_pm.mat	1	6	123.344954	-6.849007362	21.2941841	-16.25721902	1.087256	-6.361441415	5.255892885	2.085732443	-2.04089402	-4.28327857	-3079.320159	-1630.41786	-2878.393963	-2111.686492	1571.784512	-533.0179935	383.4902643	-1012.403665	-644.0923205	283.8875767
CC033	CC033_P01_F006c_190123_SEF_pm.mat	1	6	157.1756022	-24.41497394	-1.084607754	11.46515463	-4.702602409	3.1955021	-0.79628167	-2.395340772	6.49972575	-5.967263503	1096.453184	732.9973573	612.634072	-3025.286849	-1329.88451	399.4819827	-193.9588936	-517.6741231	63.97805767	971.639072
CC033	CC033_P03_F007a_191015_SEF_pm.mat	3	7	136.0593617	24.35078805	11.38522434	-1.785870572	18.11982136	-4.489145712	11.66466587	4.105113814	-7.544269911	8.454927507	2431.432534	-536.9102802	2201.203648	2366.703537	2597.559778	1208.629321	-829.4239176	1679.376934	-75.10049683	178.7353968
CC033	CC033_P03_F007b_191015_SEF_pm.mat	3	7	171.1696869	22.78633065	9.922584049	-18.51387962	4.362146778	-2.698141866	-5.219697895	0.477830957	3.122760715	4.211069613	331.9736349	-1226.778497	1597.456851	347.2716659	515.7017655	717.8856613	-1001.487792	1616.988111	-207.7919009	87.14686263
CC033	CC033_P03_F007c_191015_SEF_pm.mat	3	7	126.3541039	32.68660285	-0.04471916	-17.63954225	-7.360564826	-6.840851978	-8.48671593	4.04065599	-2.108456348	2.912812141	4060.106134	-164.8650874	1915.805151	66.62236631	-407.6771429	1287.697687	-381.302184	1877.380923	481.4217279	-202.920154
CC033	CC033_P03_F008a_191015_SEF_pm.mat	3	8	101.2843426	13.65843467	4.107450404	1.796211357	4.253023645	-5.60337447	9.262259314	0.858512448	-4.616555518	-1.488463171	2168.312913	862.3390251	2080.69876	1427.153154	1434.100823	748.6817274	-20.24334594	1527.774918	-765.8493501	649.4930564
CC033	CC033_P03_F008b_191015_SEF_pm.mat	3	8	136.2158376	9.706097177	22.1635122	15.0386981	17.96888227	6.606382297	0.388921906	5.069543276	2.103767167	1.222667751	-58.44926002	-1345.083624	-423.1393212	1100.008151	-865.9247491	1321.673591	-1935.373893	979.5652488	263.3067139	128.7068159
CC033	CC033_P03_F008c_191015_SEF_pm.mat	3	8	139.4927009	29.66164271	18.85890705	7.488769555	-30.17881971	-9.281597055	3.598940396	7.56304112	-0.14116141	0.235630869	4951.683299	-1816.988313	81.75131809	-1090.169181	-1034.703378	1621.42978	-1085.86098	1017.398517	862.1329138	464.7337832
CC033	CC033_P03_F009a_191015_SEF_pm.mat	3	9	132.9704773	31.26864928	6.813836001	-9.330120664	33.70790105	-9.041687325	-1.105245202	0.907784555	3.812037679	5.861931142	1885.843338	-772.8723472	664.985129	1397.642074	567.6478762	574.3381137	-604.0372899	1404.355312	412.8139707	-212.2274907
CC033	CC033_P03_F009b_191015_SEF_pm.mat	3	9	125.3697949	23.31409227	-3.370021639	-0.306583429	-3.709491045	9.752074818	-8.754015179	8.90120718	8.727871644	3.357515633	1724.211552	134.2635456	2260.648671	865.3222297	-1951.558041	647.8773885	-430.9794599	1142.11879	-321.2663846	382.2599386
CC033	CC033_P03_F009c_191015_SEF_pm.mat	3	9	118.9133786	25.99599549	-3.490422635	-3.749392162	-4.758086696	-1.779224057	-4.920638079	-1.074541775	1.377883332	3.80369368	3735.93797	-449.0025537	1107.925124	917.1045512	134.2955465	1135.035032	-971.193316	1153.10257	472.2595943	258.3143944
CC033	CC033_P04_F010a_191023_SEF_pm.mat	4	10	307.9865556	-26.29738332	21.61442966	2.35510783	-4.244515027	3.149827703	1.424267698	1.933564734	-7.121972701	1.622758888	3527.581116	-1560.643466	1001.152911	1347.090466	-99.05943212	384.4919706	-559.3906204	580.0412491	-213.0252842	819.9336676
CC033	CC033_P04_F010b_191023_SEF_pm.mat	4	10	277.9951111	-14.01934375	9.472664907	-5.503282224	8.259017832	-1.121059136	-10.96425222	-2.200675114	-3.826043506	-7.570134607	2630.760113	-301.5961622	1676.922408	804.4585555	-88.14342845	434.0398933	-776.9436569	801.5142817	464.8584524	-230.1377702
CC033	CC033_P04_F010c_191023_SEF_pm.mat	4	10	204.3011038	-18.04184521	5.661008697	-4.320927679	-3.883483943	-10.51776033	0.894598589	-4.248854512	1.773234787	1.011440864	2502.133043	-83.4227505	559.9275063	534.3935696	-84.567635	760.3073821	314.5138803	89.32307526	-778.2994136	600.9621137
CC033	CC033_P04_F011a_191023_SEF_pm.mat	4	11	103.1738996	-2.218909707	-6.599499146	-7.752089042	-8.876679819	-2.553684449	10.88619645	-9.95539764	-8.787278344	-4.497858453	1518.789115	-147.2415604	403.5762612	164.3375088	-120.1736571	845.1087067	-320.663051	688.96133	279.9274723	528.6297363
CC033	CC033_P04_F011b_191023_SEF_pm.mat	4	11	78.16002641	-23.6065523	6.844277685	-9.228348921	9.024092226	3.083759298	1.241898235	-5.108762638	0.127050299	-2.312082559	2046.050796	439.7925407	99.76362998	2255.139779	370.4741095	345.140946	77.37628121	-158.2020985	-620.0213692	484.5467197
CC033	CC033_P04_F011c_191023_SEF_pm.mat	4	11	59.50999466	-36.24118901	-8.336001367	-0.631853318	-19.23600427	6.86573732	-2.237615071	-6.106175406	-1.083156495	1.896602849	5189.204013	919.2695999	430.852122	2111.019481	941.2214974	194.5096349	144.2506608	-559.8603102	-801.0393551	362.1028063
CC033	CC033_P06_F001a_181124_SEF_pm.mat	6	1	90.92738368	27.2410125	-4.699672558	7.530292875	2.525858281	-5.484723878	2.417015514	0.929348032	1.012263554	4.895310416	-6203.126133	-2114.674204	-69.60966236	1870.030621	578.4196925	-1394.855398	-1409.53403	1066.86041	272.9003885	-918.3573213
CC033	CC033_P06_F001b_181124_SEF_pm.mat	6	1	11.17028104	29.3607783	-1.618292019	-26.2683434	25.3155025	-8.298033482	-2.607347333	4.613048712	1.756786014	-2.830894009	-5527.769653	-4896.895054	-395.1180074	-1643.122581	-270.8469037	634.9587193	-1213.269338	310.2192739	206.8947741	-45.75760395
CC033	CC033_P06_F001c_181124_SEF_pm.mat	6	1	20.60242046	32.05908205	11.07055613	-10.40666957	11.93440094	-6.816707359	3.808099988	4.087915386	-1.711717673	-1.432708146	-7171.614571	-1805.398435	-1276.064277	157.8514984	-124.6347296	-73.43417419	-296.9745584	128.8346781	36.46818703	897.982918
CC033	CC033_P06_F002a_181124_SEF_pm.mat	6	2	118.4256276	59.17059934	15.12662458	7.523904233	-4.67543229	-7.839599482	0.51121114	5.269631826	1.11907337	-0.060174162	-770.8275216	1918.081314	1990.851993	714.9819321	-1695.780983	-241.2508347	-60.07032947	-492.1093719	454.8018523	838.5366127
CC033	CC033_P06_F002b_181124_SEF_pm.mat	6	2	121.081338	68.92812631	-8.472488319	-3.871930474	18.14338108	-17.26071964	-0.436134921	1.500737207	-6.35170833	7.295750216	-2074.860638	842.0636834	770.0372394	-616.3531879	2843.860909	441.1180762	-770.7181714	126.0920383	1125.160214	106.1392514
CC033	CC033_P06_F002c_181124_SEF_pm.mat	6	2	152.033763	39.82757656	-21.54422597	-1.531344971	20.39731384	-15.25504053	-2.63868121	-0.133660027	-5.215835679	-0.591295545	-4868.282059	723.0054061	114.7063146	1169.570837	1711.932763	-221.5442333	-234.7330839	-645.481181	781.0627546	-1431.387847
CC033	CC033_P06_F003a_181124_SEF_pm.mat	6	3	97.09545541	19.30368252	-13.51913331	11.65766952	-4.745392472	-5.49374431	2.012660217	5.115523446	3.667334021	-4.14550506	-4960.529144	-2337.39271	493.3445884	1419.362201	-704.8954741	-2010.335278	-1374.943596	1623.254772	-289.8899511	6.25258328
CC033	CC033_P06_F003b_181124_SEF_pm.mat	6	3	107.0324562	32.12780822	-2.558157821	14.15270229	-2.429333154	-2.998087284	-5.419607104	-7.512953103	1.815274248	-5.352505352	-4933.409269	-1212.813084	1565.983827	2124.960159	-635.7536799	-1586.35237	-922.8960688	759.5833466	317.6103389	590.2705952
CC033	CC033_P06_F003c_181124_SEF_pm.mat	6	3	96.51125646	45.82535524	-3.022822006	8.654184344	11.62575108	5.62086369	-8.250662776	-7.274423458	-1.349384273	-3.717321439	-3932.607337	1034.150177	-302.9230677	1291.962042	-473.29372	-1650.221916	-2214.563584	950.4803335	322.0863006	172.394884
CC034	CC034_P01_F010a_191015_SEF_pm.mat	1	10	21.10233574	30.33858162	6.999985179	-4.482887592	0.688065484	-2.832561676	-0.698748054	-10.57910171	-1.641671247	-0.700566917	2856.045024	-351.4616298	3987.615959	522.5006809	1062.026941	1361.446078	-479.2185683	2383.735614	-499.2775431	241.1317167
CC034	CC034_P01_F010b_191015_SEF_pm.mat	1	10	54.31782485	13.46179316	-15.34527147	0.265050773	-9.398052752	-2.994487389	3.451792935	-2.05706999	-3.922877702	-3.541273573	823.9661514	6.441731623	3341.126612	1424.365814	1313.593928	305.2339385	-94.63322112	2912.40747	-439.9311386	783.114929
CC034	CC034_P01_F010c_191015_SEF_pm.mat	1	10	55.44212985	23.17888709	-13.6312935	-11.88038647	-20.16679073	1.720975159	-2.820682512	-2.653260374	-2.833882776	3.916899768	3704.626135	-175.2117565	2999.419154	1768.376646	-553.5424741	676.8254636	22.85470251	1943.09008	35.66957765	-130.3825063
CC034	CC034_P01_F011a_191015_SEF_pm.mat	1	11	118.3544504	23.46265004	20.97915769	2.778319792	-8.445154206	-4.290371341	6.002934022	-1.513838171	-0.31048339	2.533868644	2794.887704	-323.3750675	2873.277731	949.2760195	-214.0508594	1210.891778	-815.0498302	1312.649072	14.19736653	-142.2656595
CC034	CC034_P01_F011b_191015_SEF_pm.mat	1	11	125.6955647	21.72516903	0.643471706	-8.462314949	1.915770631	-7.962351322	1.738267624	-5.383843514	-4.180050613	0.876582402	6359.816797	-144.659079	3641.465812	1105.145173	-218.3190654	767.6635489	369.9161217	1463.86718	-439.4383431	-235.6172571
CC034	CC034_P01_F011c_191015_SEF_pm.mat	1	11	83.76995632	15.16319835	1.142125592	9.833575416	-7.375869768	-4.844994981	5.052767173	-7.198453321	1.855540487	0.640299331	8201.654599	586.7259814	2430.226848	546.8196232	-895.9653129	1678.062763	468.2693307	976.2398754	-327.7534419	-38.59324389
CC034	CC034_P01_F012a_191015_SEF_pm.mat	1	12	92.71414341	16.17995813	-5.179831129	2.580007209	32.97660603	1.100557693	0.467965775	2.686912573	2.836779696	2.536973453	3005.253053	-217.1646556	4365.857881	930.461017	-1163.927167	363.8814248	-313.4474919	2319.44005	431.144276	-434.8686452
CC034	CC034_P01_F012b_191015_SEF_pm.mat	1	12	96.58124352	12.45880364	-6.097934434	-0.512485363	22.13553976	-5.602181472	-4.455065458	-1.263050219	5.741634592	-1.05907381	3559.412376	374.8784508	3608.321003	212.53749	-171.7156847	332.5883027	547.0977295	1884.448039	-290.4152896	-592.2910942
CC034	CC034_P01_F012c_191015_SEF_pm.mat	1	12	94.7867504	17.8353273	6.615952294	5.570144312	10.74981589	-5.798472874	-2.60123488	-1.623373591	1.69431614	-1.551748601	2602.770676	122.2751925	2898.900046	2348.140299	1474.695871	673.7072062	-283.2588677	1494.767014	571.5512797	51.0994815
CC034	CC034_P06_F007a_181213_SEF_pm.mat	6	7	73.8970856	-33.25111157	-6.228809655	11.15602748	-15.47456843	-12.45491031	2.027807487	-11.34712352	-1.378063438	-0.800578764	3647.144688	1701.017332	1191.87489	-2822.501667	-923.0400618	-884.1142689	1014.368015	502.3725442	-774.0055707	-1120.991207
CC034	CC034_P06_F007b_181213_SEF_pm.mat	6	7	66.31044799	-30.62726134	-5.308914418	0.354624031	-3.30869736	-3.711965748	-2.527521722	-2.71101086	0.601130567	1.430058938	5631.281358	2047.835881	91.68079281	-2138.222565	-430.2317107	-817.0796812	1145.272798	720.412263	-859.921942	-904.3745344
CC034	CC034_P06_F007c_181213_SEF_pm.mat	6	7	80.00999028	-14.97109342	2.323023829	-5.172911202	3.184693661	2.367406719	-1.172054306	-1.15891111	0.475894859	2.885817436	2779.372944	1238.472944	725.159008	-906.6800514	-1531.735636	-1184.55313	236.8562825	295.4104803	-1303.216659	-889.9200279
CC034	CC034_P06_F008a_181213_SEF_pm.mat	6	8	59.28573195	-32.69128273	5.338382455	17.20106631	2.783995288	-4.462421984	4.937644434	-1.307734939	3.182103671	6.149112244	3151.587267	-1515.261055	-274.5064299	-3626.075058	212.8175862	-1493.465437	-824.7790415	1231.723386	-1847.042753	-775.3501241
CC034	CC034_P06_F008b_181213_SEF_pm.mat	6	8	-3.523965449	-18.99064168	-4.104908687	1.4657519	1.379066008	-4.441874697	-0.592238927	-4.177380944	3.028326079	2.184470629	696.9568776	768.7495919	-65.95866246	-1797.22201	531.662766	-2127.631373	1313.500149	1095.452335	3.247361394	-649.833057
CC034	CC034_P06_F008c_181213_SEF_pm.mat	6	8	6.815731302	-33.26194789	0.15442769	5.710085697	0.989305478	-2.225277904	2.010917366	-2.735148405	1.225479585	2.289244304	210.8662519	2880.405667	190.1968749	-378.5478461	-1280.689261	-1334.923349	1097.903277	-174.3849274	-1561.968711	602.3610533
CC034	CC034_P06_F009a_181213_SEF_pm.mat	6	9	37.6877909	-38.30015093	-16.76397259	-3.506008027	-4.215884207	-0.272221569	2.321378981	-2.5651533	1.662022561	-0.132062284	3016.787709	2854.63956	-2241.670036	-135.8205604	-2014.85173	-1196.189478	1187.95639	-512.6619843	-912.2543552	-1131.328886
CC034	CC034_P06_F009b_181213_SEF_pm.mat	6	9	50.05159341	-11.44459275	13.48821558	-5.303010306	-5.722448578	9.515371224	8.773621489	-1.942879118	-2.144283576	-2.911344391	1950.928017	2026.590055	-39.95283096	-718.9291907	-1526.885739	-1778.972518	1192.56799	272.2216556	-607.2434925	-416.9460937
CC034	CC034_P06_F009c_181213_SEF_pm.mat	6	9	81.65246703	-32.02268431	0.008413033	-8.513784504	-15.54182609	1.055080818	-12.5004474	-4.698906977	2.358925976	-0.932599429	1831.315861	-1210.426434	4.023974482	-1978.549686	-1063.474495	-1021.53711	-222.4530202	411.1498028	-186.9612378	-890.4419037
CC035	CC035_P02_F004a_181213_SEF_pm.mat	2	4	-49.17747243	-11.47269206	-11.39279492	8.966666238	1.88451153	-7.786764626	9.134672821	-3.780982221	-9.121948329	2.943904231	-3695.712677	-1869.141034	298.1841944	-1635.859809	-2796.245794	-524.3513543	-1011.249843	1300.856141	748.9661606	-1094.699509
CC035	CC035_P02_F004b_181213_SEF_pm.mat	2	4	-27.87641847	5.221048643	-9.308723666	9.158888953	2.323004039	-9.992766414	-1.620363072	-8.302286179	-0.578836104	-0.88944327	5289.537483	1189.242468	2979.119896	-1910.239553	-2327.699415	-1112.831456	-69.20759914	1254.901652	-1020.579011	-293.4050987
CC035	CC035_P02_F004c_181213_SEF_pm.mat	2	4	-11.29849493	3.671894187	-1.722990562	9.212539098	-3.413797777	3.208590113	0.145466243	-2.492991334	9.783813071	-4.673963616	1058.397558	1542.984466	1272.383141	-2920.921219	16.29618591	-402.7156319	-778.4220808	1335.204574	-564.8747133	1648.68597
CC035	CC035_P02_F005a_181213_SEF_pm.mat	2	5	-5.976730674	8.880643025	9.028813203	17.44772418	-1.410733859	1.877074973	9.002249893	-6.710460415	1.205917132	-1.494701027	-1608.419944	188.8231223	439.4604159	-2955.433065	296.6135014	-208.1276645	-1370.561501	1495.109276	796.819022	216.0637052
CC035	CC035_P02_F005b_181213_SEF_pm.mat	2	5	-14.07096951	6.8331464	-7.153828583	12.56288736	-2.130330914	2.255494859	-4.640716876	-5.014160745	1.344635231	0.294630385	5937.153842	379.564949	3321.92097	-3849.275796	343.9739278	-419.4923103	-267.9804022	1785.547891	-88.68760279	-242.8349809
CC035	CC035_P02_F005c_181213_SEF_pm.mat	2	5	-4.512378707	-6.186991675	1.92614278	23.76879044	-1.243917045	6.219734723	-6.291371134	-3.477168844	4.628322328	2.149081488	5324.340941	529.6847557	2792.030527	-2167.585031	-1353.926263	-942.6873794	-1575.289231	1920.191679	-211.4706902	-43.09472386
CC035	CC035_P02_F006a_181213_SEF_pm.mat	2	6	3.887236113	12.8897107	3.608816224	9.591185183	-16.52195793	8.649884893	3.771597277	-3.53655325	1.865088238	-1.907457587	-1284.232911	-185.7446676	1037.547191	-2301.592209	2976.13614	-646.8426123	-461.2149744	1155.86156	453.3179955	975.1259018
CC035	CC035_P02_F006b_181213_SEF_pm.mat	2	6	-16.21358105	16.36260798	-7.530793	5.072954535	-0.776930313	5.664544062	-1.189807496	-2.491314532	-2.2106926	-0.763023787	-473.8633257	2300.273187	1003.892234	787.382994	46.06150352	-1517.924891	-219.4568741	546.8950501	-541.8547737	457.7476333
CC035	CC035_P02_F006c_181213_SEF_pm.mat	2	6	1.429962691	-12.70027914	-11.41629689	18.13325306	-6.135195333	-1.622385605	-0.051801964	-0.122603218	0.691827814	-0.923152464	5922.081142	1004.72439	2198.125279	-1551.146348	-464.1032397	-981.9140202	-1652.223869	1407.097869	-75.87813796	-1032.123124
CC035	CC035_P04_F007a_190110_SEF_pm.mat	4	7	14.25767945	9.187446778	-15.65491263	-3.630539474	-9.948111077	8.196477653	5.527333287	5.836099145	-2.737777569	-4.147522781	-2910.784732	-680.0911138	-533.9900899	-1367.007862	4668.199039	-1477.154664	429.5741531	123.4498492	271.4827069	607.0266878
CC035	CC035_P04_F007b_190110_SEF_pm.mat	4	7	-8.889742692	-1.307131395	15.74057608	6.465773831	-5.330994133	4.280385474	4.851390956	0.707190686	6.870346285	0.307814719	-3118.726141	1928.795316	25.50143898	133.3241999	1957.352289	-1025.147178	509.3367316	81.35775859	1231.921595	294.9883175
CC035	CC035_P04_F007c_190110_SEF_pm.mat	4	7	30.39709256	7.672471894	9.551929221	3.762292152	-11.45880767	7.501967057	4.232230788	5.477373404	6.563588516	-3.119762242	-593.5016084	370.1260269	-93.50607995	-1814.39187	1702.963451	-1574.440856	859.1793825	-405.5517695	-861.0861482	-507.8493411
CC035	CC035_P04_F008a_190110_SEF_pm.mat	4	8	-41.47744543	-6.887807779	-9.515189377	-5.74248969	-1.589884341	-0.589866194	5.538917481	-8.591976602	1.181334818	-1.05316719	-2251.382029	1856.283487	622.8118795	-2369.485969	1136.339752	162.2366558	496.236837	27.97846311	710.5910337	904.4303182
CC035	CC035_P04_F008b_190110_SEF_pm.mat	4	8	7.970063874	5.255250418	10.25127841	-4.671925424	10.78676843	11.00128415	0.841191488	-3.112923699	-0.547636671	1.71079414	-4216.292407	-743.252451	-1071.199793	-1119.670938	3953.621122	-968.0923639	202.4920841	-54.5214016	392.7411978	-338.8584558
CC035	CC035_P04_F008c_190110_SEF_pm.mat	4	8	22.46880975	-3.016333157	-3.916669856	5.904223842	3.640004671	13.62445242	-1.693468029	1.543800816	-1.726234532	2.556042767	-626.7684807	514.6007989	1382.748944	-1190.673432	-1813.999528	-1455.448464	-293.6556922	-267.6514548	-577.9317506	-1014.840543
CC035	CC035_P04_F009a_190110_SEF_pm.mat	4	9	21.41944029	-1.454565291	-0.808628211	5.695097033	3.497360022	8.193172283	-8.915983272	2.218447713	-2.327666444	1.44362218	-1617.500168	1025.020979	-229.9502272	-1566.768995	1477.716182	-760.3913141	141.7227783	-669.6192992	-624.8589252	-1136.231003
CC035	CC035_P04_F009b_190110_SEF_pm.mat	4	9	-41.41769674	7.559419563	15.82184604	-3.415612191	-9.177197777	1.868748896	5.912338797	-0.921100946	3.805294877	-1.722783425	-1534.215404	589.8728981	461.2225459	-3147.97328	393.6513676	-251.5200395	1169.600399	-219.1177389	-77.98816287	847.0928727
CC035	CC035_P04_F009c_190110_SEF_pm.mat	4	9	-21.05785401	-20.61409594	-3.919346654	6.570686373	-5.844195748	4.177003942	0.892283453	-3.394337074	3.835475384	0.711122355	1331.673326	2785.378229	813.585705	-1906.882949	-2586.915985	-690.263582	30.60128192	-444.4129072	162.5500964	-1575.28116
CC035	CC035_P06_F001a_181127_SEF_pm.mat	6	1	10.6165766	-3.707690312	2.111011077	-8.949129085	6.292642907	1.267189415	6.29475862	5.818715804	9.357200307	-1.413607526	544.963074	1037.758267	1214.117001	-1177.880405	-1128.978207	-1055.416254	-1.453937398	182.5078242	1605.651002	-887.0480073
CC035	CC035_P06_F001b_181127_SEF_pm.mat	6	1	48.14231989	-13.00125385	1.544077633	-12.227293	7.408550327	1.553913716	4.924176833	-0.216953898	3.149039884	2.07320427	-586.8012616	1162.205863	1952.575352	-331.6063659	-1377.385506	-1140.05002	-506.7950495	-155.9826734	-44.07486838	401.282039
CC035	CC035_P06_F001c_181127_SEF_pm.mat	6	1	69.26510022	-17.59339071	-16.55362879	-9.758844966	-16.99043371	-6.985943742	-10.8166978	9.000741721	0.480374021	-3.225644411	1178.895461	-545.2007627	2348.673616	-30.74787311	-531.1308235	-1565.411189	-869.9347508	-103.7682744	-575.0008197	-54.3586219
CC035	CC035_P06_F002a_181127_SEF_pm.mat	6	2	101.1257853	5.163701256	-17.1712018	-26.92177949	-11.05983748	-0.209248479	10.49254545	-3.180537961	6.59962121	-6.052167017	1360.67246	1173.30797	1283.624579	276.8869502	284.9050957	-1091.855203	-1274.132764	-160.8892306	-400.2204008	-28.57445793
CC035	CC035_P06_F002b_181127_SEF_pm.mat	6	2	87.30163158	-6.028914626	6.764362466	-18.58631509	-6.903504298	0.421876137	-4.237419081	8.08575575	-2.259657317	1.589691053	4603.853741	808.9710911	2301.336401	-1141.130368	526.8702446	-419.5560429	-1356.236178	442.1388357	-399.0964731	-35.96916424
CC035	CC035_P06_F002c_181127_SEF_pm.mat	6	2	59.7585403	-18.29639726	7.006267709	-8.351313115	7.873308939	-0.648905589	-1.109883358	1.162465463	0.621237616	-1.760090263	5891.425952	1304.527328	534.7406854	-789.0965829	-123.5472406	361.9458662	-1871.087821	-459.9393869	-1280.578853	378.6255701
CC035	CC035_P06_F003a_181127_SEF_pm.mat	6	3	61.58491719	-7.116148772	12.71953434	-6.317820448	-2.618019703	-2.553960695	2.091222193	-4.61882388	-0.105439071	-2.012945052	2730.457022	714.0381772	1224.490573	252.6005619	-1399.648634	-1477.59679	-511.8837739	463.4267999	226.9699164	-1128.863635
CC035	CC035_P06_F003b_181127_SEF_pm.mat	6	3	64.28420572	-9.67557892	-5.23993837	-2.877302214	-11.71318176	-3.213815407	15.60790761	-0.979481732	0.550682705	-0.006358067	-1119.333289	1415.981141	-3208.808657	1120.190555	724.2846443	-2225.34898	-1917.80417	330.6873908	-2483.222263	-2364.683776
CC035	CC035_P06_F003c_181127_SEF_pm.mat	6	3	10.68732988	-10.80148926	0.597991989	-3.072592066	-10.65672898	1.177904472	-3.329711491	0.775777973	6.830352028	0.158967955	3656.528068	997.3173688	1768.404632	-1184.019403	34.62869521	-575.5724543	-1039.2722	-28.69720784	466.6408797	506.6501717
CC035	CC035_P08_F010a_190123_SEF_pm.mat	8	10	-7.651765408	-22.97384608	-6.093692253	0.134617258	3.123075875	1.868702173	-4.190604999	0.31505087	-2.668056087	-0.938799425	-951.228211	2959.368978	525.8067762	-258.5088573	688.5910455	-897.5042446	297.4063016	-106.4545873	-1274.787247	435.7258531
CC035	CC035_P08_F010b_190123_SEF_pm.mat	8	10	-49.10691712	1.545682014	1.434330071	-20.86256781	16.03847286	-5.107956102	-3.832242324	-6.853124571	5.700421002	-2.600634485	-3968.955144	819.0353304	795.8530748	35.55161376	-48.74354568	-63.32015858	-460.9683904	-61.47714897	-462.9397733	775.4022559
CC035	CC035_P08_F010c_190123_SEF_pm.mat	8	10	-38.90579894	12.65702979	-9.179994821	-19.25413828	17.63288953	-2.438635812	-12.49973723	-4.009946581	-6.640786823	-0.688725719	-2012.286076	-1411.718002	252.4993101	-2368.763215	-14.4344716	-1602.01772	-401.5215296	198.361183	49.98229733	168.7761438
CC035	CC035_P08_F011a_190123_SEF_pm.mat	8	11	-69.6963012	13.32230249	2.836268415	-16.51142911	-2.232144271	-1.078498734	-5.080099528	-0.890911636	3.996798041	0.410204554	-4914.892566	-92.48553896	-1000.562598	-1788.527799	-673.6291222	1244.350623	-2933.724715	-529.3364042	-299.5065502	-94.78332728
CC035	CC035_P08_F011b_190123_SEF_pm.mat	8	11	-68.97122398	7.020993467	-3.761501089	-13.24461076	2.942310663	6.707171226	-2.037904143	3.106031814	-0.669688695	-1.269043324	-5691.953955	1032.814685	-785.4976753	960.2986458	-76.06077056	224.2963728	409.1239871	-955.894824	-688.2374432	319.3472068
CC035	CC035_P08_F011c_190123_SEF_pm.mat	8	11	-45.31987646	-1.475919908	3.332664335	-3.219628482	2.826832099	3.873785503	-2.735717661	0.527839426	0.153022482	2.983233426	-677.1577017	599.3965317	-94.02952387	-2389.658312	156.6717456	711.1058714	-1723.583769	-961.065372	-1062.675236	286.3311321
CC035	CC035_P08_F012a_190123_SEF_pm.mat	8	12	-138.2386343	-21.00423132	3.07924448	-0.607886707	-0.649797481	-3.159099908	1.547763011	-3.134089913	-3.33385023	0.538311849	-709.7787028	2023.879104	1632.632453	-1243.194034	-1317.347864	-898.1725207	-147.3839772	984.2616876	222.2826133	-881.5153686
CC035	CC035_P08_F012b_190123_SEF_pm.mat	8	12	-124.9362057	11.28767479	4.388644412	-11.24176011	-8.46203319	1.664535259	-1.715367707	-2.061378654	-0.253494767	-1.817915005	-5651.941424	-2256.854794	-4109.059688	-1901.618784	644.0382803	-1395.614015	-2222.05	458.6150657	-1446.842034	863.8864245
CC035	CC035_P08_F012c_190123_SEF_pm.mat	8	12	-117.0380356	6.811281175	10.37119511	0.183195064	4.010202834	5.083432912	0.615614707	1.883852252	1.377816886	-0.174212777	-7550.640304	-715.2443552	-3135.073195	-186.6850703	-1204.497719	-404.1678665	-1930.190177	1395.797867	-85.15820655	-1290.743929
CC036	CC036_P03_F004a_181207_SEF_pm.mat	3	4	-88.44741594	8.291544942	2.434478636	-0.691709804	-5.225826494	2.74982132	-5.750001919	-1.449108817	1.618619929	-0.57989258	121.4285693	-3555.286811	2596.387858	-1492.260426	-500.114317	-2577.90565	2696.241945	88.4975278	1030.124538	-630.2316899
CC036	CC036_P03_F004b_181207_SEF_pm.mat	3	4	-101.4457648	5.366185689	-1.737180365	-6.010729728	-2.087303086	1.223358122	2.037608086	-0.215549526	-1.415159639	-0.402474778	917.8273353	-5516.384559	1826.15083	-1041.29246	-2901.19271	-2459.020112	1405.077268	311.7740625	-372.1588742	-361.5929495
CC036	CC036_P03_F004c_181207_SEF_pm.mat	3	4	-93.65572291	4.659677968	-3.773302487	3.633967039	-1.67401668	4.985282457	2.087519326	1.201932423	-1.962417007	-2.57028187	3351.805587	-3061.211242	3912.957352	-201.9320912	1573.121903	-1914.567955	1274.080858	1187.637382	1120.270115	-1068.908921
CC036	CC036_P03_F005a_181207_SEF_pm.mat	3	5	-70.56618341	-4.234950347	-13.85020273	16.24432132	-0.648073046	5.497180693	3.606454268	-1.369951568	6.099197582	-1.975717607	10349.77206	-3153.435985	3440.130294	-1530.11672	232.6758227	-964.345843	1243.785957	470.9455753	319.643892	-1065.177553
CC036	CC036_P03_F005b_181207_SEF_pm.mat	3	5	-81.35011424	8.685422801	-1.414066905	-0.969271765	-0.285531845	0.789156543	2.679745024	-5.908581255	3.167972745	1.191130734	2774.93366	-4025.403925	1648.365559	-2109.480576	-712.9568437	-2247.74064	2267.341823	60.01578145	-1334.17624	1092.861727
CC036	CC036_P03_F005c_181207_SEF_pm.mat	3	5	-94.3786412	1.02467204	-3.035823096	9.372204554	2.61349817	2.279523539	3.728540487	-3.228273589	1.111976692	0.196524167	6870.478035	-2117.78225	3372.459031	-1799.205317	-527.7134369	-1165.162893	1075.344785	109.2125722	284.811788	-702.6650608
CC036	CC036_P03_F006a_181207_SEF_pm.mat	3	6	-129.6286417	15.44324542	-0.968518238	2.60884675	1.860291305	5.686661525	-0.408519141	-2.438418406	-1.59373304	0.50566562	3558.527314	-4476.604093	4113.608326	-214.0596906	3559.234396	-1866.649149	1129.509484	1781.456076	-162.5383782	-703.5347091
CC036	CC036_P03_F006b_181207_SEF_pm.mat	3	6	-147.5546723	9.680904383	3.183426006	2.002131952	-2.667045928	8.506053361	0.153559589	-0.088669666	0.104453018	3.551732851	-119.9179677	-6264.253141	225.4451903	-2767.438082	75.49328257	-1802.994405	1493.625191	237.9643128	-1536.447135	289.1221997
CC036	CC036_P03_F006c_181207_SEF_pm.mat	3	6	-136.0643525	2.640099849	-2.528111174	14.89432827	1.242909281	-1.132946545	-1.393904792	-2.522118139	-3.91604804	0.415263766	2205.244673	-3793.33375	1365.625284	101.8002111	4075.987716	-2644.423779	1527.886706	733.5782845	-1006.559464	-349.8235006
CC036	CC036_P04_F007a_190110_SEF_pm.mat	4	7	-68.36413248	-2.638001925	-9.828805221	8.287226108	1.417008248	2.657069256	1.075158679	0.914911168	2.682894953	-1.078678342	7880.158747	-3713.03168	2112.733345	-2041.950258	-650.1404689	-937.2016975	-203.4524278	-204.3596474	-1198.471779	-881.4671075
CC036	CC036_P04_F007b_190110_SEF_pm.mat	4	7	-51.07267766	-8.770612008	6.081402755	-2.017475306	-5.935682909	2.863234325	-0.015709383	-5.464873879	0.290474259	3.224983488	6332.644923	-4607.374001	1422.181815	-2208.614758	450.2866768	-1325.188974	17.12991515	288.5948087	-1206.525284	180.7141623
CC036	CC036_P04_F007c_190110_SEF_pm.mat	4	7	-70.57935177	-14.45168612	6.136927248	7.012172302	-5.136434069	5.979410533	-0.859439264	-3.274560115	1.916168065	3.856953884	6049.761384	-3171.227235	1959.795978	-364.1936378	1961.691121	-547.008482	-456.8884329	-369.7052524	-311.5835226	-828.970985
CC036	CC036_P04_F008a_190110_SEF_pm.mat	4	8	-61.98862632	-4.123992595	1.473415614	11.13066953	-6.224135057	2.827509436	-1.186157372	0.28917339	-2.030957864	-1.394083864	5374.554546	-4422.237893	517.6023815	-951.5969275	1887.901891	-1141.510887	547.6688406	-435.6683279	-335.7538554	-764.7589915
CC036	CC036_P04_F008b_190110_SEF_pm.mat	4	8	-51.12300645	-3.252090014	10.30099896	6.247022255	-5.646864228	3.833494052	-1.840859243	1.642993135	0.541803911	0.524103598	5375.227401	-4474.011331	1260.869235	-2257.24735	1703.98479	-1538.557801	-27.40845833	-141.0467193	-1720.312424	300.1787931
CC036	CC036_P04_F008c_190110_SEF_pm.mat	4	8	-67.39642213	18.42789579	-4.666177924	6.12575814	7.371320597	4.142086296	0.688803265	-3.155774412	4.879133661	3.21596068	10413.26769	-4164.095814	1528.420806	-2115.125206	-275.7332666	-252.0872785	306.3500744	-459.1571855	100.1016758	-376.8564296
CC036	CC036_P04_F009a_190110_SEF_pm.mat	4	9	-21.53231942	-1.866958134	-7.341708411	2.599766314	14.19373523	6.014110086	-1.379659497	-0.432780864	2.219383436	0.842988686	8668.561385	-4852.37708	2514.089982	-1440.842674	798.117979	-938.1172865	-94.71846367	10.80540409	-509.0631906	-576.9289132
CC036	CC036_P04_F009b_190110_SEF_pm.mat	4	9	-26.86527073	-3.579132159	-2.149202612	3.08549432	9.081813394	1.888143822	3.352820513	-2.474172234	-2.104200147	2.137284551	12428.4704	-4070.720212	807.2914617	91.34227845	2509.218479	565.8683297	-840.2733217	-475.8170608	-1171.874478	-448.253494
CC036	CC036_P04_F009c_190110_SEF_pm.mat	4	9	-42.18782507	-8.786422266	2.639528389	5.971588042	1.859465568	1.860399237	-7.974861953	0.234191354	-0.142002835	5.788548412	6782.074457	-4257.071164	-282.8959772	-938.3695826	-165.8493476	-631.73385	125.2873995	-853.9022312	343.7147493	-1000.189289
CC036	CC036_P05_F001a_181205_SEF_pm.mat	5	1	29.96515662	4.09471904	4.138622442	-0.36779591	-5.447614873	8.503871446	3.021376013	-4.690359089	-3.534052208	-0.573261714	-705.9254437	-2453.52013	-138.5476788	-1704.47588	-379.0959834	-2593.145089	13.15349874	-1780.746084	-1221.832167	-169.5900669
CC036	CC036_P05_F001b_181205_SEF_pm.mat	5	1	3.703662368	-7.150618308	8.670359914	5.485230694	-3.933300907	6.832161691	-1.50020036	2.216583545	0.088372521	0.114059774	2036.441954	-2766.538063	-1004.573948	-2458.871472	1008.028938	-1753.584866	390.720021	-1271.151364	112.2579932	-1040.451325
CC036	CC036_P05_F001c_181205_SEF_pm.mat	5	1	3.42217675	-3.678283055	-0.369888309	2.623544423	-0.697367686	-2.525973773	-13.03692851	-2.737073155	9.733023903	1.416767912	1750.005573	-2906.426046	-2959.511678	-2533.293045	763.4381002	-2185.818474	729.6034032	-1336.839814	-1499.390621	-168.6310085
CC036	CC036_P05_F002a_181205_SEF_pm.mat	5	2	2.168351341	-3.065485724	4.407256721	2.631550242	-16.65458385	-3.596981029	2.300127834	2.549533052	-2.374126142	1.420905054	-827.6345045	-2717.746777	-2005.970091	-2238.270389	1480.927376	-2187.256946	934.6937387	-1373.829131	-785.5995072	116.2461871
CC036	CC036_P05_F002b_181205_SEF_pm.mat	5	2	-3.448695355	6.598716137	0.116014862	-18.94115133	-3.854262279	-2.018633772	2.688837664	-0.225636744	-5.022642982	-2.805712697	98.85353623	-4598.654628	1272.584327	-1227.10879	2739.239514	-2691.376579	146.258215	-484.4574343	103.0721959	-522.5793848
CC036	CC036_P05_F002c_181205_SEF_pm.mat	5	2	-8.65232864	15.55425717	-0.223344078	-7.295269906	4.175184964	7.658498897	7.387347509	-0.223893417	-1.305189325	-3.548114714	156.1290334	-3139.059933	-228.3724901	-829.5150213	712.0443105	-2389.291735	123.0711052	-1418.076614	48.23654126	-154.562635
CC036	CC036_P05_F003a_181205_SEF_pm.mat	5	3	-71.86883689	9.52994543	2.511013659	-7.858650934	2.26541764	-1.138032703	5.869395744	-7.144442598	-0.776732589	-0.886136993	-972.3918671	-3004.139057	-1263.80278	-752.1597269	2826.356193	-2748.121836	1362.817665	-1339.474869	221.7587885	-987.3467378
CC036	CC036_P05_F003b_181205_SEF_pm.mat	5	3	-54.45701132	17.04200729	9.11874417	-6.363018569	-13.64447649	5.011710974	-0.528792561	-3.597715116	-1.446152605	1.194549065	-2108.522524	-3790.350419	-106.7716843	-166.8000444	-1473.432175	-2834.447292	312.7267073	-1577.543132	183.9897521	-231.1734273
CC036	CC036_P05_F003c_181205_SEF_pm.mat	5	3	-25.86356988	4.210620893	6.891326432	5.873482667	7.7749054	1.885055934	-7.708004714	-2.261671353	0.651915132	7.915184827	2797.331968	-4738.886897	-243.1318765	-1591.38212	-527.7437286	-2239.145783	820.9292482	-826.183532	-564.7733157	21.39942818
CC037	CC037_P01_F001a_181207_SEF_pm.mat	1	1	-121.8168636	7.731641476	2.779380246	-10.60005875	0.05088035	0.281865566	-0.400011299	-3.506979773	-1.060503475	0.76813769	-4517.264805	1111.658561	-238.7899187	2264.490482	1138.201688	-738.7454949	17.93165464	210.9630481	317.6731797	0.35932146
CC037	CC037_P01_F001b_181207_SEF_pm.mat	1	1	-149.7143323	0.645193636	2.566170895	2.970606587	-7.37181964	2.938006897	2.510237153	1.678817874	-3.622284464	-1.874639405	-1117.066319	2545.927118	59.22783125	957.2091461	3276.816626	-383.2774906	1199.718394	450.5118103	-517.9544099	-10.85370578
CC037	CC037_P01_F001c_181207_SEF_pm.mat	1	1	-106.427521	-3.640869857	-1.12516951	-1.530305132	-3.288819912	5.807821096	3.380823288	-1.534257476	1.142129586	-1.531659083	-3955.668928	1016.258875	-245.2072929	626.6849464	1736.913859	-1111.643003	345.2785958	781.8642168	501.5029127	948.055084
CC037	CC037_P01_F002a_181207_SEF_pm.mat	1	2	-65.6489373	-10.83099733	-8.977374512	10.86935642	-1.337351265	-0.64507484	5.58445448	-3.560212495	1.183584327	5.025330817	2858.486331	2939.22729	1563.210923	-1837.195731	-1322.849075	794.15439	1015.681564	758.3438157	36.72859469	235.9592189
CC037	CC037_P01_F002b_181207_SEF_pm.mat	1	2	-111.9403163	-11.18984851	-3.475502719	6.07892087	8.893446252	-8.54177356	-0.088155204	-1.368083845	-0.969053086	2.247986163	298.3056301	3651.051146	688.5643777	-1175.083704	802.5962009	494.436055	-781.8825401	-2.985492074	-1071.698892	-258.0221023
CC037	CC037_P01_F002c_181207_SEF_pm.mat	1	2	-94.85335711	-16.3059777	-7.059194121	1.664230514	-9.149023234	-1.270083412	3.249267219	0.973068975	0.044879386	1.33224059	-1695.818307	3821.369977	-626.2872573	1731.372315	-2161.817606	169.3772643	-1807.301323	-710.840626	-1801.863082	-717.5494872
CC037	CC037_P01_F003a_181207_SEF_pm.mat	1	3	-84.87142798	-2.413468746	-3.761307249	-7.575410205	-12.14978582	6.2376837	-0.902611559	-1.109589352	4.512360366	2.680251762	-4387.58406	952.3398769	-1393.952379	-23.0927184	1463.931636	67.83314302	86.27473575	309.8655859	632.2886852	-889.7276029
CC037	CC037_P01_F003b_181207_SEF_pm.mat	1	3	-104.1377697	4.995312915	1.589343244	-7.453160465	-11.99334392	6.460852433	2.878919463	3.300631023	1.696888787	4.152065719	-3453.911189	3374.571412	693.7712988	1016.919715	253.869258	197.0942632	-250.5790245	-332.9311575	74.13710373	1058.916996
CC037	CC037_P01_F003c_181207_SEF_pm.mat	1	3	-109.6431206	-8.226203854	17.63162862	8.530982265	-2.793385918	0.171677032	1.073530341	-4.75677312	1.635504931	-1.200747978	882.8712731	4014.614596	1047.07475	-694.9820334	-2208.441819	-450.5485453	248.3569579	-761.6985972	-883.0592082	741.4611995
CC038	CC038_P02_F007a_181204_SEF_pm.mat	2	7	-22.56241948	-2.649639674	-17.1911322	-2.27335855	-3.412260874	-4.831311778	-3.864274547	-2.490303036	-2.538965706	3.505533933	-6.824823104	1315.22032	2606.759044	-1178.251251	-371.942774	-1125.375295	205.7700486	444.1887552	1187.763463	762.4532301
CC038	CC038_P02_F007b_181204_SEF_pm.mat	2	7	17.95198214	9.693265314	-3.056917468	3.204268118	0.979439543	-3.761760219	-6.053832683	4.560039973	-3.29339037	-1.008748583	-1119.200546	697.0170635	811.2819979	-1556.162159	2697.84395	-880.840146	-836.8797534	290.4673822	-613.0122217	1304.540174
CC038	CC038_P02_F007c_181204_SEF_pm.mat	2	7	17.51805401	15.96224064	12.97820179	-12.82543701	-7.107179772	-6.751918579	-3.216594381	3.240337256	2.589201707	3.918057673	-696.1108938	-340.9059863	-1302.788469	-236.3066422	2059.134198	-1360.605688	339.9514603	-136.80025	89.34809641	1557.421211
CC038	CC038_P02_F008a_181204_SEF_pm.mat	2	8	11.21595124	40.08356296	-0.592783232	-18.40819418	5.037298778	-4.189243401	-6.406745725	-3.782471508	-2.286809529	-5.139698393	-921.0543739	133.5138346	2469.289137	182.5504444	727.651132	-1353.698225	-359.6902541	573.8779685	-401.4952955	-91.97870272
CC038	CC038_P02_F008b_181204_SEF_pm.mat	2	8	0.674584348	7.519221448	-5.254794093	4.611984656	6.588573934	-11.04355855	-1.162399225	2.690739361	-0.272849649	-1.512032448	-1330.443749	1239.686403	568.5942728	225.857769	-1900.383263	-565.1910933	-2779.093599	-93.73504791	-1134.21375	-726.3382253
CC038	CC038_P02_F008c_181204_SEF_pm.mat	2	8	37.78404983	1.946202163	-0.058795217	6.649339625	6.687560691	-2.423154974	2.786732353	4.922740809	0.772028628	-0.438550041	-952.0691735	960.0861581	1010.525252	984.4195876	1691.000597	-2039.440468	-1088.755399	948.7327709	577.2843176	98.25912431
CC038	CC038_P02_F009a_181204_SEF_pm.mat	2	9	-25.31061965	20.54556778	7.601049451	-3.592217781	-14.15982531	-3.381216029	-7.009319479	-0.429756526	0.341665405	1.557195742	-5420.466025	-1060.805018	-1185.411615	1790.968571	-648.5733504	-2302.53614	-893.1432803	1344.494942	589.801068	964.2470134
CC038	CC038_P02_F009b_181204_SEF_pm.mat	2	9	-32.8098119	-9.844074244	22.15249854	17.12106003	-9.23667605	-6.567727928	-0.295751053	1.346464612	-3.005201168	-0.445488636	-4048.037025	-2242.163493	1621.536114	357.0492272	-1106.20993	-1051.393883	-1021.158995	644.2493613	-390.693592	1289.690326
CC038	CC038_P02_F009c_181204_SEF_pm.mat	2	9	-78.16274266	10.7075134	18.55945847	-9.148457904	-6.993708535	0.737436937	5.540850369	3.181363681	-0.355120087	-1.490057763	-6047.316959	-2108.039778	-2025.29981	1089.062992	-414.7412833	-1516.994173	250.7837271	416.6763534	600.5178002	426.2591366
CC038	CC038_P03_F001a_181124_SEF_pm.mat	3	1	50.72298564	-2.510498586	0.229154111	-10.5790826	4.010342612	8.347968891	-0.448731623	10.97901503	0.754971613	-1.794691072	-4589.820641	-968.5182324	-504.2080356	2365.572709	26.52558681	-841.0542915	-1439.423264	1061.73861	-286.1949573	156.7011378
CC038	CC038_P03_F001b_181124_SEF_pm.mat	3	1	37.78665035	-20.56827851	6.25505877	-5.266889733	5.24163047	2.365787413	-6.636523085	0.479441561	1.365423505	-0.477339231	-5330.50517	-607.4938734	-555.5315433	1329.753611	1246.338001	-248.5757479	-1932.613216	1198.735462	-176.8885174	-54.17317896
CC038	CC038_P03_F001c_181124_SEF_pm.mat	3	1	58.6219491	-2.784023209	-4.450822548	-9.91527483	-19.96625051	10.72260016	4.582757647	3.709783048	0.052026705	-1.088101939	-4564.59621	356.833639	7.787234646	2105.77284	-505.074883	-820.558542	-741.4552421	762.4971015	-284.4505008	4.960377298
CC038	CC038_P03_F002a_181124_SEF_pm.mat	3	2	62.82004228	4.497055863	2.492394513	-11.51287294	-5.656560277	10.81127475	7.036002696	6.35675789	4.244909209	-4.981345275	-2912.708562	112.7863013	507.0238448	1293.014365	417.4070014	-1164.511457	-274.3521099	1002.020964	-684.624233	738.5156772
CC038	CC038_P03_F002b_181124_SEF_pm.mat	3	2	3.372044646	-4.666694443	10.862031	-10.18181589	1.916987876	12.84351604	-3.382571823	3.371019165	-0.639029053	-1.982939676	-4336.608613	-732.8607143	-1703.637918	724.4348373	-947.79969	258.5265783	-2933.344466	379.1942556	-731.6980758	1113.626227
CC038	CC038_P03_F002c_181124_SEF_pm.mat	3	2	65.48918078	5.034192447	-2.592323872	-15.64391578	6.703921783	11.90534069	-1.629130636	7.692106265	0.987841436	-1.487607568	-3231.251877	-462.0752379	-167.9265231	1136.107051	-1613.625932	-302.4443351	-1790.157951	676.8536798	-950.7797753	226.61637
CC038	CC038_P03_F003a_181124_SEF_pm.mat	3	3	109.0746686	5.437552214	-6.686072942	1.307530967	0.696143551	18.69070314	0.771924324	-1.147413798	1.123127733	-2.303407021	-2701.646951	2333.334013	691.7435528	706.4372602	-2399.719451	-298.2960196	-820.8652751	296.0228389	-289.7605601	-556.9385129
CC038	CC038_P03_F003b_181124_SEF_pm.mat	3	3	87.75246139	2.446029367	-29.28180226	-27.1020628	2.344427523	6.375626009	14.40081271	-2.149451368	-1.044805768	-0.254463863	-3277.079217	-12.67500576	783.5465587	2093.485629	-280.1310914	-383.7549399	-1699.320696	428.9349246	923.7848069	112.0571716
CC038	CC038_P03_F003c_181124_SEF_pm.mat	3	3	114.5044025	-2.95938489	4.865897948	-14.47052532	-2.725875142	1.492272955	1.075630585	-5.320334022	3.31641323	2.001698322	-752.7963688	485.243437	481.9011328	448.8126143	-939.6509523	-220.4504433	-1666.828487	174.3741077	-629.3225385	-510.5120965
CC038	CC038_P04_F010a_190114_SEF_pm.mat	4	10	105.6199206	-19.58409501	17.34175223	3.921479726	20.97315806	-15.45316316	4.951265796	0.313519388	5.251789011	-1.773108785	-1875.313027	-2287.382921	325.6685632	-3784.921803	824.3401478	-535.0901367	-300.5737171	-283.5231133	62.91697146	4.419033168
CC038	CC038_P04_F010b_190114_SEF_pm.mat	4	10	20.96355008	-1.26715051	-7.001961245	-3.434023281	-5.869215144	-5.712621854	3.796634255	0.688079711	4.894170733	-0.769284255	2699.61819	2723.165342	1678.586031	-2832.998196	857.6527424	169.0504717	-247.0946527	59.08882464	407.6058596	-277.2081221
CC038	CC038_P04_F010c_190114_SEF_pm.mat	4	10	50.12283579	5.09892271	-10.81056811	-9.045333423	-25.7454614	-4.532066427	1.238483045	5.168246094	4.269490626	1.073246266	-653.6983845	226.0285341	1132.914534	-3674.31999	-527.1101963	426.7888782	-1019.76169	-652.8565192	164.3550262	822.4767887
CC038	CC038_P04_F011a_190114_SEF_pm.mat	4	11	4.976910281	-9.794043047	20.92954819	3.718561583	-6.990723988	-10.31938534	-2.914944861	-3.778516389	-0.484015603	4.733660351	-3461.915063	240.9368472	11.40624258	-2169.85284	-390.2577041	-411.15109	-18.50112193	-465.039266	377.1965562	-114.8093241
CC038	CC038_P04_F011b_190114_SEF_pm.mat	4	11	-13.99887942	4.082791157	0.611080514	-3.871294428	-8.664527435	-6.298197969	7.178155215	1.795851242	2.357860949	0.13772639	-2990.052716	740.9761632	271.5951611	-2826.796922	484.86276	38.07643011	68.62149794	588.0439724	1830.262536	406.396274
CC038	CC038_P04_F011c_190114_SEF_pm.mat	4	11	-4.430624683	1.930565962	-17.19064333	-8.630835877	-17.46713513	-9.527114789	-7.466102108	-5.394336486	3.729588931	3.853334521	-2721.132571	514.5482798	-1132.748588	-2262.441372	-964.9895146	-128.9221474	-1485.323332	-109.2062649	348.9836187	-444.7335706
CC038	CC038_P04_F012a_190114_SEF_pm.mat	4	12	11.41376006	2.450526346	18.25952835	8.717563852	-12.06173845	-1.869009572	-0.3653188	0.056615618	-3.901819424	1.827550053	2055.08103	1531.705765	1098.724089	-3846.802723	141.5315365	236.4947586	-428.968866	-206.5881189	773.0336332	245.9794267
CC038	CC038_P04_F012b_190114_SEF_pm.mat	4	12	37.07454433	-4.638735082	5.282707479	-0.117173344	15.0071137	-5.89649127	3.271416242	-2.048206723	4.381568455	-2.510569155	-4248.350487	-319.5209032	-1141.048937	-2100.250384	1094.722807	667.137387	-1765.046657	-1578.458636	-1073.106672	-453.5151558
CC038	CC038_P04_F012c_190114_SEF_pm.mat	4	12	39.18654291	-11.98921541	7.109563302	11.45737146	-12.37810471	-7.215097476	1.6766464	2.163573406	5.443491057	-1.557919694	765.1630673	528.1648311	-465.7333606	-3402.508126	1024.086768	95.6758997	-1395.739886	-210.1664273	174.6138834	-175.084265
CC039	CC039_P01_F004a_181124_SEF_pm.mat	1	4	-3.25371722	-5.116879248	-3.580034578	-17.70462847	5.516938877	3.019469802	-4.054725632	5.754482105	8.183800863	-1.077924757	89.00082683	-1031.468196	-1799.76979	251.5582115	2011.099542	-432.967667	-495.2466623	-1184.351576	1392.837539	-808.6000197
CC039	CC039_P01_F004b_181124_SEF_pm.mat	1	4	-29.32870302	1.395200705	-2.156742374	-18.44594595	5.349808561	8.861617815	2.019363807	-1.891656198	1.476661948	-2.799668172	925.7035427	1237.010038	-1405.525164	-2526.636173	829.857657	0.664554439	-763.9042912	-742.4502545	840.124419	-2197.985899
CC039	CC039_P01_F004c_181124_SEF_pm.mat	1	4	-17.46127143	-5.644160553	-1.199477355	-1.629462604	-2.342296654	5.23762767	-11.54128786	0.90123817	-6.441180153	1.858437682	1555.801075	2482.961477	686.5379995	-597.394794	-848.8128799	-751.0559144	-231.1539767	-956.4098002	-306.366615	-915.4317745
CC039	CC039_P01_F005a_181124_SEF_pm.mat	1	5	-21.61276823	-16.89018702	-7.927852714	-4.70079644	-4.396208328	0.077053976	6.295393812	0.177294816	-2.679450218	0.190935809	1062.042944	83.58339772	-3318.340894	-2836.66264	826.3673449	-299.7924921	-545.899488	-1202.553859	-1147.514586	-705.6534754
CC039	CC039_P01_F005b_181124_SEF_pm.mat	1	5	-37.69938978	-6.568506185	1.232328328	-6.517988978	6.195624145	8.435188165	-0.989033549	1.018099469	0.94863081	3.105624994	-1913.569489	2180.593025	654.4652416	1761.444842	153.1207915	-1218.991669	-663.9983624	-888.8096054	155.8027754	-226.951124
CC039	CC039_P01_F005c_181124_SEF_pm.mat	1	5	-32.32443593	1.157427476	3.104151066	-1.911248789	3.744174913	9.782224035	0.701174009	1.518593249	-1.469732779	-0.09426668	-1068.216779	624.3638761	-1128.570177	-976.4564952	426.1050049	-363.7892266	-949.8767062	-1039.324947	-871.6660362	-1252.021877
CC039	CC039_P01_F006a_181124_SEF_pm.mat	1	6	-7.329508122	9.857377349	8.792528035	-9.415039954	7.893576988	8.89511174	1.710169926	-2.416331001	2.68921132	1.752618968	-1.861875998	2107.181974	632.8894729	946.8978766	-65.2137287	-1835.293355	-425.9827589	515.8901277	1031.152081	-160.826334
CC039	CC039_P01_F006b_181124_SEF_pm.mat	1	6	-25.801822	2.960112512	-2.404716301	-16.08591925	-6.764537083	7.124524519	2.28857157	1.659494447	1.900711387	0.419780818	156.7741089	1212.309343	-1283.882487	-2063.1455	-3422.187612	-501.175205	-584.9319482	-1022.174312	-690.2181247	732.2555418
CC039	CC039_P01_F006c_181124_SEF_pm.mat	1	6	-27.54145827	5.025085437	-12.1237948	-6.378430081	1.697000404	2.799470718	-0.62978524	-0.721463433	5.00222311	1.229722871	564.7029904	104.5205404	-1247.402863	-2212.979824	-1551.463261	-397.8344231	-1035.180954	-571.6322685	-832.2921669	188.7308808
CC039	CC039_P03_F007a_181204_SEF_pm.mat	3	7	2.583023989	14.15679234	-0.413441843	12.93569217	8.356841658	-3.873300109	-0.513329531	0.433560064	1.43860551	1.967335394	3957.267649	782.5400638	860.0453601	72.36085364	-2775.144325	-2391.147266	-1888.867963	1643.810729	471.0895457	-726.5690183
CC039	CC039_P03_F007b_181204_SEF_pm.mat	3	7	-28.58237594	7.853815389	0.580854162	12.22649952	1.247098312	-5.728187033	-4.144564802	0.248930484	1.240728663	0.022651005	-479.3626694	-671.092918	-2003.717505	475.476798	1204.843136	-1737.343473	-1111.703905	1060.579373	1267.236058	-32.67085958
CC039	CC039_P03_F007c_181204_SEF_pm.mat	3	7	-11.1728548	27.75931355	-4.903487332	13.93820979	-8.79971141	2.616777319	-2.493695752	1.479342718	2.812284339	-1.6782804	465.767456	1428.505158	-1699.494124	741.6072668	1671.797734	-1768.905694	-2697.902324	977.8218552	-1069.068911	729.2478492
CC039	CC039_P03_F008a_181204_SEF_pm.mat	3	8	-26.87383633	23.4996438	-9.937734361	0.306600894	5.794431345	-2.257825062	9.554197399	-4.018506052	-1.731303504	4.940135863	-370.5015105	1064.240513	-858.7957498	938.9122213	2737.459326	-1187.131261	-350.0827519	158.8017628	1295.55613	-1079.317469
CC039	CC039_P03_F008b_181204_SEF_pm.mat	3	8	-53.29344324	41.01326125	9.127652137	4.755380753	1.647852438	0.466318718	2.147597085	-2.193913246	4.142430382	0.6175507	995.4147451	2656.204801	323.7599456	-1493.758648	-1415.991329	-1094.499987	605.2640464	-80.74149513	639.4301287	891.3384449
CC039	CC039_P03_F008c_181204_SEF_pm.mat	3	8	-42.36171789	24.14811391	-4.313619761	12.2238801	-9.2672237	3.496195486	0.240935826	5.413836556	3.47891148	0.274269975	-694.4713978	1973.870713	-931.5635313	920.8976789	933.6385083	-1342.210221	-324.1192106	240.3324326	587.9623033	1078.269539
CC039	CC039_P03_F009a_181204_SEF_pm.mat	3	9	-18.66574676	28.50752733	22.09064097	12.06309142	11.46690395	4.159694865	-4.432283995	0.846395372	0.273240872	-0.161836392	2171.838261	2154.288336	1279.284235	-1661.194448	-3404.917426	-1468.180449	1484.692101	326.4079164	717.4565081	-257.8150468
CC039	CC039_P03_F009b_181204_SEF_pm.mat	3	9	31.56446661	31.22636232	7.759459959	-4.368806079	17.08846057	-2.058964407	4.342420838	3.853039814	5.511307279	-5.993930639	1533.663891	-53.64205436	-1475.64644	1011.038054	2689.311326	-1417.572251	-5.50842783	287.5383803	1875.338523	-1800.770379
CC039	CC039_P03_F009c_181204_SEF_pm.mat	3	9	26.57502133	10.34316382	-11.16988245	0.223342399	29.03700358	-2.786205288	2.978813405	0.332647435	2.902084755	-2.146707353	4734.611688	933.1655874	171.1502389	-2644.072353	1280.393756	-400.8211274	87.44461051	-19.10478627	-836.7759137	389.3009295
CC039	CC039_P04_F001a_181124_SEF_pm.mat	4	1	-59.68429593	-17.11075362	-15.2625177	3.688282318	13.49824963	6.867170217	1.478226614	-3.651423639	1.203112696	-1.705921847	-5418.092626	2424.029935	-632.7356381	1865.868608	1159.467182	176.2284283	-535.439887	-255.0645596	-543.2457185	489.3808582
CC039	CC039_P04_F001b_181124_SEF_pm.mat	4	1	-100.652041	1.085541986	-14.32981141	-15.62565911	-3.062067466	3.967859934	-2.728577978	-4.987025548	-1.493372285	-0.53610939	-5370.127467	2559.989462	-140.1796933	2061.296579	-341.5745819	495.3161057	707.7826183	-842.881762	-1159.587668	6.597388129
CC039	CC039_P04_F001c_181124_SEF_pm.mat	4	1	-67.55097447	6.75794371	8.332094103	-19.14866308	-1.88515586	7.24350412	-7.614279034	0.972986926	1.437349186	-1.774345847	-8579.935844	-1035.545521	-2595.287159	1335.477396	204.4831455	-218.1613011	13.34969332	1552.171409	-157.8396197	1465.877844
CC039	CC039_P04_F002a_181124_SEF_pm.mat	4	2	-42.79228376	-1.457879619	2.245080913	-18.96300972	5.171122861	6.33951302	-2.510024578	-2.246869529	0.821252136	-0.540341173	-5596.80127	853.5011224	-539.0020698	1658.180493	612.5051149	-524.8997456	-372.7514228	166.4946128	1000.635792	-64.86729527
CC039	CC039_P04_F002b_181124_SEF_pm.mat	4	2	-52.85376796	-1.779283674	6.061036226	-15.45250775	-2.751728594	-0.059523643	-1.977807353	-3.545411885	1.669817691	-2.347233798	-6557.322703	-1663.344872	-2500.716471	625.3285622	514.33023	-1234.12195	992.0752462	1077.705402	1290.899088	600.0867922
CC039	CC039_P04_F002c_181124_SEF_pm.mat	4	2	-62.99891063	2.260220504	2.274847506	-21.71034897	-2.112685612	1.986004055	1.808093448	-3.451647579	-2.941621858	1.060175475	-9277.901831	-3455.031949	715.3192605	1369.392477	-579.0409771	1128.365196	1395.867401	-39.02498587	-1087.514726	1401.717038
CC039	CC039_P04_F003a_181124_SEF_pm.mat	4	3	-37.15541697	-2.877029335	25.18745651	-9.80998183	-0.441400109	5.346923957	0.319829093	-3.038168554	0.528368419	0.6409808	-5319.196501	1462.284106	-996.1462946	691.9764253	-647.9985728	-749.8347055	668.9556846	-380.7527388	322.9818456	87.83401459
CC039	CC039_P04_F003b_181124_SEF_pm.mat	4	3	-29.8249156	-19.64364714	15.59685036	-4.214626258	5.25527783	-2.347807686	3.904229098	-4.045579195	-2.998834708	-0.425119402	-6126.834437	816.5254104	-2211.227254	127.3601499	-1132.150889	-209.6307592	-434.6575245	-235.9159651	-1803.226396	1084.555428
CC039	CC039_P04_F003c_181124_SEF_pm.mat	4	3	-54.04267756	-7.5586652	2.072764074	8.220270197	-8.598907703	7.817518408	4.082311048	-6.127605279	3.533073102	-2.507845996	-3206.467018	3335.90845	1255.939728	1316.936068	-774.5040256	-141.9000856	229.4128254	-729.9722991	1131.548519	-654.2462339
CC039	CC039_P05_F010a_181213_SEF_pm.mat	5	10	-112.8454531	-9.140057968	10.53231542	2.75599147	-0.902323464	-4.208522251	-4.584937866	5.086889989	-0.879520229	0.232241241	6130.690134	2114.77542	1629.725847	-754.0920046	2135.612975	2009.508942	-1093.242605	1264.205374	-622.7928466	-344.4924152
CC039	CC039_P05_F010b_181213_SEF_pm.mat	5	10	-80.02211844	2.845435512	-1.443906091	-4.00138782	-2.119504165	-4.201813855	-4.497116563	-2.120046237	-0.418745109	-1.921662653	-4485.348624	804.5542042	-3248.167202	-2150.722316	-975.0646676	547.4988245	-3445.638206	682.1659328	-84.57001354	-256.5699256
CC039	CC039_P05_F010c_181213_SEF_pm.mat	5	10	-108.0166641	10.05368124	4.239889111	4.027159329	-6.18839277	-3.902292246	3.216338854	-3.474101691	4.776729602	1.730542611	1998.58536	1849.808929	1068.036511	-3633.425979	882.2195817	2332.173023	-2427.835619	267.0382347	412.7544848	644.5229013
CC039	CC039_P05_F011a_181213_SEF_pm.mat	5	11	-58.1002404	5.138992789	-1.62752102	0.944751749	1.016650144	1.46076481	2.756842609	-0.343614902	0.810670953	0.919064411	2154.406785	2432.677505	1296.878032	-3375.238869	858.630803	1116.726966	-1966.9612	125.3681498	1596.425842	-499.7054813
CC039	CC039_P05_F011b_181213_SEF_pm.mat	5	11	-67.65083792	-1.097471214	-2.591341112	-5.025392738	-2.504260269	-1.439959085	-4.431487355	-2.226511232	0.775588043	1.806077065	3118.700766	2053.527021	4292.945696	-1638.388279	-1079.819114	459.0372317	-149.0756963	720.4623934	-332.999697	1122.327138
CC039	CC039_P05_F011c_181213_SEF_pm.mat	5	11	-14.02119484	-0.88390958	-30.06727117	-0.814783613	-31.36747605	-3.088650775	-2.638165569	1.649093729	-1.212777441	1.572114001	3461.30233	906.3333685	-723.6522432	-4141.404389	-434.4140773	1556.174415	-3192.428915	-386.4751709	-131.5011338	353.2035609
CC039	CC039_P05_F012a_181213_SEF_pm.mat	5	12	-116.8447121	-4.104427369	1.725563763	-0.818406863	11.13482409	-2.780366322	4.530616254	-4.219738458	-1.279763501	-1.306418686	-590.8606583	1570.589529	855.47541	-2605.502026	-671.2682194	406.1504757	-1098.121356	499.1591029	900.9441884	-267.9279479
CC039	CC039_P05_F012b_181213_SEF_pm.mat	5	12	-137.657259	-2.184691387	-4.171745824	-5.510601544	-0.399850203	-5.726746453	-2.807868782	0.512663968	1.057456864	1.074142263	-1966.981587	1934.023703	435.865362	-2166.304991	911.034568	451.9565866	-1390.01841	704.9916494	1873.451823	1828.842581
CC039	CC039_P05_F012c_181213_SEF_pm.mat	5	12	-112.4457145	2.618814873	-3.214958433	-1.896137395	0.357521728	3.820902091	-0.178646139	1.603836622	1.071894832	1.394052521	3756.034298	1938.623146	1576.315597	-3581.954778	-765.5788375	701.8100257	-1395.540173	944.6606875	456.9798472	1134.69925
CC040	CC040_P02_F001a_181124_SEF_pm.mat	2	1	61.53227695	-0.915673923	-17.35586702	-32.59543696	-6.697335519	-6.064161029	-5.948532463	0.135654351	-1.806751966	-1.964370696	-3293.510922	-180.5029816	71.2485188	886.1010619	1644.198536	-1499.718714	-163.0099943	-576.4101803	275.8716885	-561.1452701
CC040	CC040_P02_F001b_181124_SEF_pm.mat	2	1	78.52397638	2.737650831	-6.496365222	-35.10291638	5.154874727	-5.566846769	-7.430247296	-3.138925448	6.157836652	-0.577927512	-2027.397693	-1434.624114	2411.950414	661.2855357	-904.2903209	-1534.123731	200.355564	-581.0262228	-1211.292952	412.2035257
CC040	CC040_P02_F001c_181124_SEF_pm.mat	2	1	55.13755463	5.333444721	-9.014094523	-23.52449547	-0.805066148	3.771002661	-7.942001726	-5.423302277	-4.971323276	0.811214098	-1086.846485	610.1264915	3104.861052	406.1876602	-192.4120108	-524.8061149	-519.4063476	-638.2508814	291.0398907	288.5804869
CC040	CC040_P02_F002a_181124_SEF_pm.mat	2	2	73.16891772	3.748455702	22.32280905	-28.47187877	-3.570440945	3.379422692	-0.53923105	-2.586601347	-5.846932388	0.143472475	-775.6552211	-1386.367457	3744.504559	905.0898412	352.5024559	-520.7779389	-1120.293457	-537.3300728	-176.4872877	533.0448155
CC040	CC040_P02_F002b_181124_SEF_pm.mat	2	2	59.31942325	3.884040703	2.862919481	-17.15553222	-0.749472	0.437431115	4.657497473	4.899274003	-4.754487242	-0.60274474	-2638.549867	-1312.355293	2184.984398	125.0853698	698.9623969	-403.1718553	-626.7386449	-491.1303221	-416.9688743	-63.49770723
CC040	CC040_P02_F002c_181124_SEF_pm.mat	2	2	86.06135507	7.043061561	30.59505341	-23.20565812	0.803349565	-4.233222798	-7.529373037	0.851177454	-6.212983742	-0.417445705	-2750.515692	-1721.465263	2027.988417	766.4903783	-186.7831918	-658.4293509	-1139.808418	-574.2542343	-763.9766956	557.5016716
CC040	CC040_P02_F003a_181124_SEF_pm.mat	2	3	23.24836438	5.25086087	9.897779035	-33.54725588	4.610967042	-4.137809697	-0.209618546	-4.521868525	-0.080765973	-3.139266522	-1882.578194	-399.8903405	1472.102982	319.528763	1463.802401	-567.1909206	50.00716501	-710.3680769	-537.856696	-604.1350235
CC040	CC040_P02_F003b_181124_SEF_pm.mat	2	3	80.80625069	8.956725344	-2.336168629	-32.60231077	8.646453325	-0.215570216	8.419789785	4.24591326	8.033961187	-0.852762335	-3993.985219	-1276.032663	1025.585851	1342.371957	-1137.227504	-1204.260019	-152.7438425	-907.5095668	-1702.937991	850.4037899
CC040	CC040_P02_F003c_181124_SEF_pm.mat	2	3	112.2539056	-2.653503956	25.92825499	-21.1749067	-16.04460291	1.640659013	0.945417969	-4.084742341	-4.435750532	-3.055090807	-481.4307941	-504.6072587	3166.392005	598.0573156	-1443.39928	-1307.191199	-388.1322714	-514.797354	-755.6221968	488.4925611
CC040	CC040_P04_F010a_190114_SEF_pm.mat	4	10	86.04173549	-22.85153825	1.945386804	-4.855157977	5.114612257	4.867766409	1.578914468	-3.275171345	0.955007144	-0.37838742	-1879.869352	446.6498938	2552.736898	-2216.802305	1214.253331	1347.560229	-940.8933614	427.25428	1144.608686	315.8951996
CC040	CC040_P04_F010b_190114_SEF_pm.mat	4	10	54.45785789	-3.509789532	2.897451065	-19.56423246	-0.35328354	-3.630790737	8.267949814	-1.220570902	0.565868729	-0.136849505	-3993.103055	-2012.389605	253.9522979	-3477.94423	1311.250832	872.6218993	-543.7993626	956.4806599	1208.050382	1349.429574
CC040	CC040_P04_F010c_190114_SEF_pm.mat	4	10	85.92925141	-24.82025702	5.438644554	-0.995907854	11.68320188	-5.977470599	-11.6342756	-2.651708356	-3.193482301	-1.623956329	-1212.313241	582.7217767	2039.935124	-1797.936042	-67.33294867	579.7557371	-1014.592524	-34.66595498	44.49333048	840.7619161
CC040	CC040_P04_F011a_190114_SEF_pm.mat	4	11	39.51601815	-11.19591336	8.634388718	-23.87297009	9.547997173	-9.264652769	3.083454273	-2.106843785	-7.285650312	-5.110057234	-3284.685086	-1512.085815	924.1325239	-1664.785397	687.353342	187.6467585	-432.5619537	551.2823579	1379.332014	532.1811647
CC040	CC040_P04_F011b_190114_SEF_pm.mat	4	11	53.36988194	-21.1106177	-5.191772174	-4.757071141	-3.715595902	3.32904642	-1.753431868	-2.911876966	5.126916813	6.402961242	-586.2862597	959.0440549	2438.354224	-3354.410213	1131.464433	1321.708646	-180.0943738	404.9760934	170.4508276	522.4827448
CC040	CC040_P04_F011c_190114_SEF_pm.mat	4	11	44.30516232	-11.07399329	-6.824542931	-10.62566425	-0.762901743	-1.908721525	1.419757193	-0.566276493	0.181516254	-1.438350578	-3238.18339	-421.341458	2159.431979	-2523.446813	-1394.78231	1108.427978	246.8158935	55.88153753	1706.589618	191.3768523
CC040	CC040_P04_F012a_190114_SEF_pm.mat	4	12	-95.07114579	-13.69143463	9.985978068	-0.882171203	11.13081901	-0.960477495	-7.194797189	-1.02637606	3.200408036	1.92185408	-5807.695681	-294.3884201	-114.1388249	-602.7943614	455.0348215	581.4527638	1019.686755	343.7946324	-544.1698754	1335.412862
CC040	CC040_P04_F012b_190114_SEF_pm.mat	4	12	-59.66414881	-12.93118691	-8.287102105	-4.970683962	-6.734207307	-3.491764273	-3.02957168	-1.473205314	-3.914728024	2.107168836	-9387.621942	-3277.289959	-799.8260692	-534.9300502	-1249.825382	875.6578835	-678.8411335	676.3920856	717.2777668	715.7980303
CC040	CC040_P04_F012c_190114_SEF_pm.mat	4	12	-53.6227401	-7.069032373	-0.181962914	-14.93490298	-3.085541595	-3.957476825	-0.585441114	-5.494932267	1.199907046	1.722131004	-5124.260983	-968.12871	1511.244388	-410.0202001	-1438.799174	490.771464	335.6634315	686.991221	174.2847796	64.77870122
CC041	CC041_P01_F004a_191023_SEF_pm.mat	1	4	115.4685666	44.70023907	-8.239135331	-9.380460616	-2.932432835	1.358360112	-2.329485817	-5.422217389	-0.668168758	3.246643611	5377.60985	-785.4883984	485.8557467	1556.482241	329.680707	102.8328843	-445.0406171	-146.60931	1032.889138	596.7000792
CC041	CC041_P01_F004b_191023_SEF_pm.mat	1	4	106.5599076	32.83966867	-19.21594342	0.73061682	15.42955648	-2.014091849	1.663190203	9.52515756	6.31971225	2.897289405	6910.926179	-682.6797374	2786.535669	502.5288426	-435.96418	277.7423371	-472.7986119	-236.4497402	726.8126692	479.5682287
CC041	CC041_P01_F004c_191023_SEF_pm.mat	1	4	104.864762	26.21180996	-8.190105844	9.267524201	2.103563189	-5.618334284	-8.255346389	1.562583002	-1.759331268	-5.238614154	9648.714333	-827.3004182	2240.188398	1247.803194	-1516.352222	385.7430991	-238.459189	-576.7964545	389.1050156	536.9673204
CC041	CC041_P01_F005a_191023_SEF_pm.mat	1	5	70.41919363	15.37271856	0.116847002	22.2462668	-10.67588918	-2.635076519	-0.151440122	-8.657706168	-2.433495481	-3.789849589	10105.2142	-302.7083719	3047.819156	636.1297619	-29.78216687	639.0570805	-282.6029628	-688.1849711	972.2009436	5.123606511
CC041	CC041_P01_F005b_191023_SEF_pm.mat	1	5	78.41188023	27.54276359	-1.419636047	2.153418463	-31.66587462	-2.632918174	-0.753563213	1.024123008	2.463241092	-0.486815624	4608.806927	-519.7589527	3210.31622	503.4412524	-289.2193445	-30.27237315	-926.777868	-66.07057098	331.4854132	1060.560582
CC041	CC041_P01_F005c_191023_SEF_pm.mat	1	5	92.34887841	51.76655884	-11.20624404	0.999062254	-31.30446102	-3.526492875	1.369533565	1.259933318	3.003887145	3.475257076	6926.149504	-410.1558457	2074.619153	1688.47703	439.4191279	245.1395418	-256.0970726	-856.500493	1032.413778	776.0133276
CC041	CC041_P01_F006a_191023_SEF_pm.mat	1	6	77.36628209	29.20346589	14.27932387	26.53504028	-20.42903434	-6.233564099	-0.863707718	-4.104937828	4.45690613	-2.60033129	8162.945961	-159.8011686	2110.786073	30.57435566	-223.0788682	481.4072517	-199.6541676	-492.9290986	997.6074079	297.7700216
CC041	CC041_P01_F006b_191023_SEF_pm.mat	1	6	33.07127807	20.13964851	-4.090164014	16.78034389	-4.582511249	-4.688886969	-11.76428329	-9.449330793	-0.854719129	-2.163504657	8565.065327	166.0704108	1952.236866	-60.21060187	-1484.121946	415.2984632	-409.1377819	-461.2704926	673.3976895	422.2384216
CC041	CC041_P01_F006c_191023_SEF_pm.mat	1	6	103.4172798	39.11158356	-3.083107111	13.63790386	-2.771314835	-3.577543691	4.988509247	4.272131334	-4.181810219	-0.036385862	6317.396854	-402.6244401	1419.142367	1350.033222	702.497819	-3.896792709	-559.4784686	-553.0978219	673.4960064	890.9108762
CC041	CC041_P02_F001a_190114_SEF_pm.mat	2	1	-53.92587088	-6.533182479	-6.02849801	2.805332294	4.446360932	-6.037560515	10.97098835	-2.048606952	-0.573490066	4.32449138	-6246.184796	1307.23957	714.0148582	1664.182306	64.09571178	1187.424869	638.8183602	-1285.186964	122.5981147	-484.3381922
CC041	CC041_P02_F001b_190114_SEF_pm.mat	2	1	-33.03582385	-2.609266483	2.455011089	-0.98317779	6.553364666	5.724500103	4.700715949	-0.342054719	-0.796475262	1.117801316	-1636.719992	-363.296682	5390.29146	1943.956258	1299.697571	-229.408456	539.4610372	162.2270585	407.4629647	570.0272876
CC041	CC041_P02_F001c_190114_SEF_pm.mat	2	1	-59.55662998	-4.612861209	1.34808093	3.702413909	15.31806345	1.215067616	3.439882277	0.261829569	0.855955593	1.377698155	-1498.651438	1017.18934	4730.743593	1584.551269	204.8863627	115.0734799	403.9054267	-142.5217246	642.4000975	-63.48372996
CC041	CC041_P02_F002a_190114_SEF_pm.mat	2	2	-64.9845929	10.51762395	8.06554651	-20.77853411	3.174042328	2.590389334	-0.754667612	0.503264145	-0.996457095	0.781871415	-4352.800862	-922.100839	280.4310295	-1535.46787	1370.399017	430.9255226	-986.1875107	367.2416156	568.010301	495.2430787
CC041	CC041_P02_F002b_190114_SEF_pm.mat	2	2	-72.20375159	11.95307509	2.482049101	-25.75444279	-9.96889655	3.177847634	-2.888132049	-2.517932067	2.912321971	2.917632183	-6464.316283	39.40656183	1533.066633	1288.633671	748.0834505	1770.565635	-144.2613286	-1118.049375	-222.4429927	1507.672656
CC041	CC041_P02_F002c_190114_SEF_pm.mat	2	2	-67.63481618	3.729492098	-12.1295295	2.249856627	-9.056737232	14.24391002	-5.88317989	4.929746701	2.338857211	0.748476244	-2735.452781	1489.00585	2600.18113	123.6589085	25.63763204	596.6075171	287.7910012	-391.5666702	207.7518328	1016.388499
CC041	CC041_P02_F003a_190114_SEF_pm.mat	2	3	-78.01378303	-3.613616806	-0.095284182	0.07771397	-5.567879124	6.957768033	-4.7418417	-0.500007977	-1.514731193	-0.945782858	-3904.159779	3399.53757	1514.984249	1904.841986	-799.1130113	952.4000047	0.732200294	-761.7084762	925.5983777	-402.991423
CC041	CC041_P02_F003b_190114_SEF_pm.mat	2	3	-77.83622872	-2.844170664	2.269260108	5.231110672	4.189017311	7.618690199	1.08740057	-0.103709183	-1.650707491	3.059467578	-1465.127634	780.3446715	4616.695479	1760.27327	-1051.669802	-428.0883626	853.8862866	397.782316	1137.275364	379.5204892
CC041	CC041_P02_F003c_190114_SEF_pm.mat	2	3	-52.12527919	1.278271447	-2.48298297	1.373776455	3.423862072	7.582330172	4.338280971	7.857768093	1.145320239	0.628667242	-3361.71291	902.5767649	1953.640145	-58.14813464	-1782.099226	50.36049845	-316.4704896	1004.737174	2123.305756	-685.185408
CC043	CC043_P05_F004a_190114_SEF_pm.mat	5	4	-129.2495686	-21.14469864	-1.062759139	9.41819066	-2.238283629	-6.075796926	3.187814257	2.653699915	-2.901285565	1.296727915	-719.9041187	-2414.640262	2634.888816	-586.2488518	797.9000677	-416.4008685	620.2163845	579.1180088	-30.64477221	-1313.964103
CC043	CC043_P05_F004b_190114_SEF_pm.mat	5	4	-75.87383642	-3.910449611	-4.352870437	-4.382659484	9.485256305	-5.525650509	-2.488896468	5.468874606	1.779263284	0.110132015	-664.9887141	-4105.263237	2944.32886	-1042.756689	1081.165062	-608.5278553	-114.0891276	591.967825	-559.1030019	-956.4648395
CC043	CC043_P05_F004c_190114_SEF_pm.mat	5	4	-114.6647235	-5.986880847	-6.779964342	-5.513159765	-13.1767545	-6.953583307	-6.873304373	0.779441225	3.760343257	1.68000668	-453.752655	-2130.310567	1294.142872	1060.050376	-327.2568683	-294.2015315	-501.8528679	390.6544502	-1114.063786	-1482.825995
CC043	CC043_P05_F005a_190114_SEF_pm.mat	5	5	-123.1126248	-0.509929882	-6.185010226	-6.28280859	-1.656608788	-8.839156941	0.281020229	-4.351888484	-2.64503909	-1.541322178	-1460.169201	-5764.296888	4834.480513	-1053.631185	-301.4378816	-668.4266039	1473.557884	973.5502035	-415.7427952	-510.0437406
CC043	CC043_P05_F005b_190114_SEF_pm.mat	5	5	-123.2227992	-12.20737588	-4.212543344	3.053473238	-2.893280167	-7.234295593	-3.984553666	-1.243040859	-1.460949475	0.22563798	2263.008864	-4859.083585	5745.416233	738.6705766	-569.5252233	-1275.043765	766.1937734	1131.329386	-1133.804962	-333.2948846
CC043	CC043_P05_F005c_190114_SEF_pm.mat	5	5	-121.7452557	-8.104512941	6.457414094	-1.200649221	-6.652808047	-8.871590309	-7.950086507	2.877022555	-2.850064097	1.298272542	-1967.868317	-6278.454316	3297.203768	1219.288594	3162.395642	-1894.156124	2167.842603	2210.662263	-780.3006513	-51.8595787
CC043	CC043_P05_F006a_190114_SEF_pm.mat	5	6	-115.7791853	5.413957631	-7.549955381	-0.355359556	-5.246275704	-4.647361301	-3.206757898	3.968717694	-1.595969126	-3.509752644	1585.181185	-3837.800393	3629.274899	-2253.750501	785.1740003	-404.6538423	804.0118184	1275.645739	220.4699856	-599.8203765
CC043	CC043_P05_F006b_190114_SEF_pm.mat	5	6	-96.28955519	-10.49536158	10.03076152	-1.450327448	-6.011200616	-4.635438557	-2.801072871	2.043856321	3.86586219	-4.042269659	1026.199776	-3484.917034	5039.069938	708.9903905	-827.9143218	-538.842879	-691.8479882	962.6286723	-84.40857272	-750.1553081
CC043	CC043_P05_F006c_190114_SEF_pm.mat	5	6	-108.7839756	-2.230104286	1.971681846	0.505235113	10.00281573	-6.097053775	-2.890701443	8.68572864	0.035962598	0.9387592	-1594.217556	-3931.982045	667.9766378	-1416.187269	-2212.306211	-1477.418384	1452.571634	184.9128594	-1398.237341	587.9423782
CC044	CC044_P01_F001a_181213_SEF_pm.mat	1	1	-29.93983075	3.52774082	-3.724858783	25.10453117	8.849880442	-1.986471632	9.749479094	2.523951319	-2.556716258	11.07030366	7568.301372	-3170.331306	3430.376494	-171.973398	-1113.708377	2280.160329	-2378.472481	-111.4158475	1315.44323	-355.2014276
CC044	CC044_P01_F001b_181213_SEF_pm.mat	1	1	-27.55935339	14.78639142	-7.128450447	11.77379786	7.027537067	-8.104392896	-10.94008571	-1.82569838	-2.392382457	1.838625554	5098.726385	-3104.829776	2704.271655	388.0265411	-1386.106453	459.2264884	-3217.137978	284.4256091	346.4725695	90.04032886
CC044	CC044_P01_F001c_181213_SEF_pm.mat	1	1	-17.640506	5.750328916	-16.77416481	20.7325578	2.447727883	-8.67102094	4.953045935	0.010477399	9.027458934	1.649021492	5824.951664	-3596.559266	2623.836039	-400.6502583	1018.477344	338.899483	-2043.105825	109.5621485	-412.1424714	523.0805155
CC044	CC044_P01_F002a_181213_SEF_pm.mat	1	2	17.70684846	0.382463803	-10.34732249	29.25616925	9.5895327	-2.350265825	2.23198435	0.764410168	0.293684597	1.994645191	7001.269084	-4304.779249	2708.554775	-1698.145707	-1244.184957	-0.891240478	-1059.66729	-30.66478067	775.2029302	-1368.868734
CC044	CC044_P01_F002b_181213_SEF_pm.mat	1	2	-8.410542825	-1.145751733	-2.070371933	19.44022322	14.25913464	-8.189576642	3.577453547	-5.545376456	-1.634684193	3.661607237	12750.59482	-4351.389714	2584.797291	-428.3324387	871.4447234	1669.96635	-1163.868844	263.2332109	53.16970045	-688.2411801
CC044	CC044_P01_F002c_181213_SEF_pm.mat	1	2	-45.45609663	4.746324954	-14.1922412	11.00952955	9.618125291	-5.525107058	-0.450537368	-3.43443195	-1.385451681	2.452551576	9399.884694	-3744.916024	2506.474978	-1672.478739	20.4023122	1720.228079	-2046.538346	105.5337506	-691.369382	-118.670642
CC044	CC044_P01_F003a_181213_SEF_pm.mat	1	3	-31.16835097	-5.228415742	-15.78362874	9.514392654	14.75868269	0.670818138	3.966060628	-2.271643964	-0.958586892	-0.278966943	17269.07112	-5435.869325	2073.852969	1386.840155	-1380.755087	2734.395501	-1187.251249	232.2400798	819.5242932	-318.3306895
CC044	CC044_P01_F003b_181213_SEF_pm.mat	1	3	-16.60727249	7.751408047	-2.7129574	15.26673023	1.963417173	-6.276674027	4.029713932	3.613312979	2.157290694	-2.807340563	12328.99945	-4987.098953	2312.378012	-15.33039546	-279.999489	1378.945145	-1312.106709	619.8384685	52.34863972	-428.2501445
CC044	CC044_P01_F003c_181213_SEF_pm.mat	1	3	-41.97903492	5.930745241	14.02206311	9.84479657	-1.237653573	-7.381495157	-7.475697019	3.530482147	5.113660336	0.667759879	12901.85329	-4285.89145	1417.071529	776.2894302	805.6471065	1894.576923	-1418.035935	-118.5007093	-745.5379789	593.7030813
CC044	CC044_P04_F004a_181213_SEF_pm.mat	4	4	-17.76122366	5.267097661	-10.01424585	-9.653108264	13.64934264	0.419909667	7.962860797	-2.945752403	-1.880144105	-1.686890028	-11770.3088	-7057.550204	1380.495713	1801.744045	-2571.54584	1057.133592	1204.305881	-1633.432856	1309.659077	-940.8880432
CC044	CC044_P04_F004b_181213_SEF_pm.mat	4	4	-21.59191026	-1.63283055	-9.507158951	13.55138706	4.552841138	-1.40073021	4.854043621	-0.176219831	-3.852971398	5.067704621	-12642.67769	-6746.404792	-900.3150473	1863.934294	1172.774472	553.2880194	765.2831108	-1476.50385	59.21425579	-418.6283454
CC044	CC044_P04_F004c_181213_SEF_pm.mat	4	4	-76.14241954	-16.28316798	-6.735045159	11.73854864	-0.913374476	-4.869150508	0.166739354	-4.883781483	0.573947868	1.713154994	-4173.245872	-1681.205202	2783.213765	859.9901841	950.0606461	-440.0869219	131.0812693	-1564.791803	-1079.279171	415.7800314
CC044	CC044_P04_F005a_181213_SEF_pm.mat	4	5	-67.95599172	-18.14171562	-7.231806615	15.26959395	2.661644596	-5.244129056	7.050003479	-6.82933066	0.774830538	1.115493573	-5161.852841	-2466.514722	2129.848514	-748.7176279	1046.785003	3.407147546	564.162669	-1807.847872	85.38415379	-548.603983
CC044	CC044_P04_F005b_181213_SEF_pm.mat	4	5	-17.76380324	-1.625248814	2.141623402	14.16254443	2.335287806	-5.24567392	-1.057457279	-10.5240582	5.036002856	1.139939934	-6365.297226	-6413.240657	4651.22407	628.3356984	-583.6259791	-100.419227	914.8153763	-1245.362579	-538.9776542	853.5816202
CC044	CC044_P04_F005c_181213_SEF_pm.mat	4	5	-59.21905331	-1.627280739	1.11459483	5.138116317	-0.696590721	-3.763687015	-7.592324239	-11.20193874	5.673874046	1.543754807	-10964.87377	-5753.654469	978.055499	1212.52689	-2354.734808	1009.509718	317.3802636	-2062.43771	405.5558988	-342.8619381
CC044	CC044_P04_F006a_181213_SEF_pm.mat	4	6	-27.3751267	0.010093245	0.342950955	14.80685937	2.788024432	4.975419105	-0.803970894	-3.082938064	-2.378914774	0.269127435	-10024.39284	-5417.863358	1235.875788	-400.6219943	-509.2193125	1237.120709	609.5813272	-1408.899992	1957.039526	-193.6310887
CC044	CC044_P04_F006b_181213_SEF_pm.mat	4	6	-37.7377652	-0.018532796	-2.753109374	6.806575873	7.000854143	1.609912511	5.010035709	-0.383249071	-0.028883115	0.978399795	-8670.663578	-6309.397745	3522.550201	212.0873142	-1087.593461	677.8999101	1858.208635	-1495.686499	565.8128805	70.07894077
CC044	CC044_P04_F006c_181213_SEF_pm.mat	4	6	-34.22725535	-5.145027233	-6.997647474	10.16254144	-17.18574138	1.189382113	-5.46944407	1.198665735	-3.894932066	-0.138353064	-6669.31693	-5182.979544	3686.040085	-124.9987602	-686.7231559	226.7129762	1037.244551	-1226.010078	228.5060846	710.9050936
CC045	CC045_P01_F001a_181205_SEF_pm.mat	1	1	28.33734177	9.124116074	10.81599875	8.744402862	11.53315407	-4.708847528	3.261931427	7.290251683	-0.036114857	-3.167444036	-8520.90092	-1262.998883	-141.4956606	2014.895783	508.8423638	405.3283219	371.5456459	-1617.366993	691.3248815	207.2451565
CC045	CC045_P01_F001b_181205_SEF_pm.mat	1	1	-4.083809546	18.77681887	-31.66183637	-6.605366184	-8.830465375	-4.000973552	3.62915104	5.297427633	0.342914291	-5.375976381	-6548.888933	-808.3800945	1447.690412	551.7411942	-182.3957641	1263.146687	102.2127652	-1167.417204	-600.5878429	1445.501312
CC045	CC045_P01_F001c_181205_SEF_pm.mat	1	1	30.93373815	9.45410212	-9.638912368	16.93406945	-21.78777239	0.887242311	1.085186133	9.360367972	1.429618136	2.891817076	-5505.158693	309.0002078	906.7679311	338.6120033	-1876.848192	607.4918434	-471.779757	-1146.277753	-52.4302698	595.0082827
CC045	CC045_P01_F002a_181205_SEF_pm.mat	1	2	2.221882316	20.27280802	7.961295942	0.776081908	-4.769926017	-3.15581509	4.350978488	5.24925527	2.023880889	-1.056680057	-3979.567828	1325.888971	3497.692606	1865.574349	-1510.464985	821.2505677	534.5654841	-1452.34696	287.5172302	-439.2348053
CC045	CC045_P01_F002b_181205_SEF_pm.mat	1	2	-12.89774561	20.75711698	-2.464278673	-3.021356832	-1.806550643	-11.5627064	-1.878078281	4.986443	-2.273546283	-1.457418776	-7145.731283	307.8259428	-99.55955477	1829.584592	461.4875821	400.1322966	-53.84667803	-1435.665033	462.8654093	345.6646315
CC045	CC045_P01_F002c_181205_SEF_pm.mat	1	2	-21.48096497	26.79108409	-1.660300681	-9.063668812	13.24761323	3.19688527	0.032542263	3.053300154	2.107524428	2.798208936	-4756.486765	527.2621559	-206.437168	1731.77523	-380.6196104	-499.5199666	-1290.001924	-471.9839755	835.7572028	474.9785841
CC045	CC045_P01_F003a_181205_SEF_pm.mat	1	3	-37.19049197	20.23999488	9.565393882	-10.48033948	-0.237596164	-8.654952341	-10.96310954	2.231169882	0.740923692	1.95309784	-3885.335487	666.3884305	924.1350633	-1399.82618	472.4400659	180.5721742	-49.31871745	-692.0207153	946.7557964	1211.92832
CC045	CC045_P01_F003b_181205_SEF_pm.mat	1	3	-28.77379407	25.34025965	0.57751958	-10.50915615	-4.143792941	3.023885428	-3.367802257	9.650685585	-4.385857777	-3.050266922	-6175.592326	677.3616499	1658.524636	1659.353925	-938.1711676	1179.50642	736.5980167	-1686.260532	814.1645055	978.5227429
CC045	CC045_P01_F003c_181205_SEF_pm.mat	1	3	-34.40652064	18.9884287	-9.447071055	-8.239915074	-7.522323214	-0.647178274	-2.027422849	-7.595190286	-2.153034357	3.228700066	-3380.850884	1684.454582	3459.914671	1003.223439	-284.1676011	998.545627	832.0972746	-1722.00498	38.70325789	289.3073115
CC046	CC046_P01_F007a_190123_SEF_pm.mat	1	7	-92.23136812	-2.054012532	-12.66911623	4.575651977	12.60945695	-8.380419153	-0.173320885	-2.724671053	-7.659215567	-1.091236999	-799.5075393	2818.923718	1269.652339	-1891.09419	662.2196132	1739.694768	161.5692213	-432.2751723	-383.447131	422.0116157
CC046	CC046_P01_F007b_190123_SEF_pm.mat	1	7	-111.0332919	1.740936183	7.774215138	-3.452245443	-12.93724325	-2.166772098	5.892041816	-0.34369651	0.267721081	-0.018347462	-3037.079181	-375.0059247	1045.374399	-1719.21656	-810.3532999	108.8128837	1413.803583	-209.732664	994.1121517	-333.8199886
CC046	CC046_P01_F007c_190123_SEF_pm.mat	1	7	-89.08864471	-10.41922476	14.83594166	8.193293489	-1.504220596	-12.39944156	-3.261218118	-2.150303335	0.584257063	-2.215249795	1714.77777	3690.417292	1540.962341	-1230.862232	460.084285	860.5015341	935.5216248	-573.8890352	-295.7384981	-648.146337
CC046	CC046_P01_F008a_190123_SEF_pm.mat	1	8	-83.33701911	-10.50916231	-20.29256352	-9.30206855	-6.018510376	-0.498373342	2.974674686	2.332005909	-5.611384395	-6.740236677	-3144.509966	2874.686549	-587.936408	94.54974561	3426.275343	1486.43946	-2182.056014	391.1785491	-751.3237669	857.9146503
CC046	CC046_P01_F008b_190123_SEF_pm.mat	1	8	-103.6682526	2.697601839	-6.825613924	-2.748572976	-4.645316158	-0.889113544	-2.673020078	3.82842088	-0.541125786	1.037303177	-5612.52029	1396.135602	-732.7061365	-443.1098134	-836.4221168	1501.759627	-382.8711466	-419.844087	519.7692156	-654.0468931
CC046	CC046_P01_F008c_190123_SEF_pm.mat	1	8	-98.40837464	-6.91467311	-12.45768438	-3.625309804	8.584209893	4.937772583	-2.441525035	3.903611801	0.554596359	0.150723481	-8194.407447	-5027.338718	2244.122764	1897.319598	-263.4280653	-774.1759367	1433.479428	-192.7195695	-184.3382229	-659.9271279
CC046	CC046_P01_F009a_190123_SEF_pm.mat	1	9	-105.2792629	-5.824820862	3.270052693	4.714670758	11.60922132	7.69564679	3.027209203	2.08600374	3.069191241	-2.593719112	-942.3077276	3528.275361	-621.2532364	-2326.62405	967.288925	2290.148311	-581.2297423	-512.2930088	-409.4021112	-1564.956763
CC046	CC046_P01_F009b_190123_SEF_pm.mat	1	9	-115.3240981	19.14586707	11.36172728	-24.54157228	2.395959204	-5.032920199	-4.334268663	-0.277889603	0.450707336	-0.246001687	-5215.254652	-1127.414436	1406.756907	-1634.368803	-355.9672904	1465.49532	1698.960626	26.62145792	824.6276704	170.9996176
CC046	CC046_P01_F009c_190123_SEF_pm.mat	1	9	-107.4386055	-0.22752348	3.108919715	2.971718747	-8.18686868	2.794978656	-3.384373239	-0.825168533	2.272080025	1.296144334	847.7668979	3426.055429	2616.020735	-2473.992698	-1671.60112	1566.18254	890.7734055	-473.3695665	71.23975843	898.3675532
CC046	CC046_P02_F001a_181205_SEF_pm.mat	2	1	-78.19558306	-11.99823005	5.882389882	0.736930002	-11.01725983	-5.110725105	1.406478798	-0.765072548	-1.792006487	1.427789833	-366.1086888	2368.876633	659.6741738	-1244.586649	-2024.623995	968.2474812	189.1283601	-855.2138334	-188.9270883	-1550.1082
CC046	CC046_P02_F001b_181205_SEF_pm.mat	2	1	-35.61942188	18.4575258	5.226000097	-23.95134995	-0.357236176	-5.011085321	0.103510749	-4.471412535	-2.377158779	3.209636713	-4917.524828	-2965.784796	776.7296598	-509.4471758	831.4663667	977.7016494	-495.4171828	-268.2425446	118.0912395	-843.769011
CC046	CC046_P02_F001c_181205_SEF_pm.mat	2	1	-43.82439191	0.77218782	-4.604566623	-12.31746185	-1.390946571	4.799906173	-5.747690989	2.127757441	1.539117267	1.44331467	-2946.933131	630.1277617	-307.3512906	-1575.623917	2247.034767	1685.768231	-628.8588762	-970.8718394	-737.5169489	-388.121374
CC046	CC046_P02_F002a_181205_SEF_pm.mat	2	2	-67.68257992	1.683247152	30.40387068	-15.24306356	4.514807595	-3.518913907	0.862245789	-5.316945665	-0.530973322	-3.231691105	-5715.360373	-1499.637162	-849.0922634	-530.8990081	-3516.106798	1044.485101	-1165.705354	-386.2591666	-758.584873	-203.755553
CC046	CC046_P02_F002b_181205_SEF_pm.mat	2	2	-107.016764	11.07015065	1.095153213	-15.26690244	-11.84483654	-9.093239423	6.941732243	-2.54728919	-0.381738914	-2.817573825	-5314.041363	-340.7153209	-275.534629	-2843.496481	-787.4791799	1388.978305	250.640198	592.1961709	226.6386555	1213.588674
CC046	CC046_P02_F002c_181205_SEF_pm.mat	2	2	-51.61980175	10.82460498	4.985818879	-24.75706081	-11.05322533	-11.95239279	-2.240082315	-0.48568579	5.030460397	0.85753421	-2826.905209	-914.0301599	203.8390153	-2300.377977	1495.044116	872.548921	201.9142974	44.69919113	-134.6284103	100.783343
CC046	CC046_P02_F003a_181205_SEF_pm.mat	2	3	-46.36251756	19.52084899	15.90557369	-23.10146364	-10.33840305	-1.3904475	-2.612597179	-0.582154325	1.871851708	3.051452584	-2225.755221	-926.8659121	782.9688331	-3499.416894	1872.028954	1259.357681	21.30986134	-9.496916081	-218.2083957	713.0194958
CC046	CC046_P02_F003b_181205_SEF_pm.mat	2	3	-65.95258333	-8.241009089	9.790100478	-4.211234117	-18.95572423	-7.558910614	8.323269014	2.413096691	8.482676552	-0.99627168	1456.26758	1921.780432	2370.340255	-1969.052338	-1540.783148	418.8660629	540.9487721	-312.9591343	-1497.191331	1617.765416
CC046	CC046_P02_F003c_181205_SEF_pm.mat	2	3	-51.32247991	12.48226623	-5.569972797	-12.10914297	-11.43440382	-1.239957073	-1.291160571	5.700533797	-3.575302547	0.192386323	-2969.337865	-1318.832368	1108.297103	-1190.86559	1733.605397	663.0668144	-215.4592628	-55.50176247	-221.0006997	-59.39044007
CC046	CC046_P06_F004a_190114_SEF_pm.mat	6	4	-80.07666424	-1.049166487	-3.655395293	-4.409021822	-7.129179871	-12.01736124	-5.339550113	-8.676865129	1.795403127	-1.120611131	-1460.51094	-5617.690739	4623.994328	55.95141501	2567.264525	942.1855151	-1756.643211	-1491.9415	516.6657352	-236.6614348
CC046	CC046_P06_F004b_190114_SEF_pm.mat	6	4	-90.05687801	6.414149817	9.035215954	3.62940173	-9.072652269	-1.76614337	-2.761940577	-3.636540803	-3.084620276	-1.674850384	-2861.291862	-4840.149963	2501.182111	-1785.99115	-117.6867088	-384.9276274	175.6090034	-1855.54838	-817.1594236	-188.2263005
CC046	CC046_P06_F004c_190114_SEF_pm.mat	6	4	-114.180469	-3.805517875	-3.459578319	-22.22907679	-14.16260231	-11.31432835	-6.175984195	0.674006927	7.483277894	4.22504619	-3995.017149	-6082.951292	-3001.885772	-3042.190952	630.5394463	-1527.521018	1709.725899	-1657.744306	-1255.052465	-85.1629547
CC046	CC046_P06_F005a_190114_SEF_pm.mat	6	5	-109.8509549	1.83671224	4.546800012	9.950188814	-0.075048543	-4.87231597	-2.29385011	-2.280009649	-4.784279875	0.16400581	29.1692351	-3531.047362	1988.518542	-1870.156324	1281.499276	432.1965756	83.00488346	-1286.207004	678.7218463	-1069.323259
CC046	CC046_P06_F005b_190114_SEF_pm.mat	6	5	-105.976498	-5.530415953	-2.914991902	5.659292335	-2.867190612	-3.930547342	-1.103109355	-0.442179322	-3.141840907	-0.121203	-2941.642369	-2428.665446	-59.60822363	-1646.936853	487.0153364	201.4048251	-1473.72823	-1608.440921	-1533.226117	-253.5614761
CC046	CC046_P06_F005c_190114_SEF_pm.mat	6	5	-85.03548201	-0.93373033	5.26132722	12.59262422	0.786296474	-1.692140973	-4.295047618	-1.987854444	-2.12131994	-2.912258424	498.2177898	-4915.486273	1367.054213	-1928.581106	-401.9898341	28.17981041	-196.8649331	-1294.021359	-196.3125744	-703.9486748
CC046	CC046_P06_F006a_190114_SEF_pm.mat	6	6	-99.47428466	-0.496751605	-7.783664013	9.641390884	10.33011116	1.957062576	-5.763525147	0.078563759	-3.603444757	1.722289614	-3505.410236	-4392.668039	2256.410278	-2703.810546	351.4340638	418.9245616	109.1387759	-2037.880724	-264.0308585	-719.3461657
CC046	CC046_P06_F006b_190114_SEF_pm.mat	6	6	-101.989185	8.010613889	1.474327832	-5.522813284	-16.33954424	-2.819722239	1.789788246	1.125967066	1.622265139	-0.824254707	-4329.034019	-5811.212719	1939.603973	-1392.591831	-538.2691508	-253.6349821	-288.8067735	-1708.084385	-111.2400411	588.8526807
CC046	CC046_P06_F006c_190114_SEF_pm.mat	6	6	-85.90944024	-14.33301342	-0.629219821	8.462906089	-7.757395865	-6.487715929	-2.248526445	-0.040031126	2.598820473	-1.003552623	-3087.341817	-4746.3958	492.7851214	-1538.393048	-325.1902487	713.9313162	-1526.842019	-1937.491367	-493.7030646	3.667368807
CC047	CC047_P03_F004a_190110_SEF_pm.mat	3	4	-119.9349584	-17.34427767	3.114262822	-1.667360725	0.337334372	-2.752356682	5.884934186	1.754872056	2.117926741	-0.937592801	-242.0264941	1005.13719	2284.445359	-816.5546977	2554.150015	275.1729711	-537.9341989	-899.749396	-1310.155066	-587.234758
CC047	CC047_P03_F004b_190110_SEF_pm.mat	3	4	-70.86982647	-29.55471169	-17.574636	-10.69948255	0.916192777	-1.17250344	3.300196962	1.539878771	2.69227486	-1.807826128	6463.161418	-34.92362851	3287.914658	-1655.969493	686.7410992	410.6755528	-1385.418808	-86.16016174	-1048.713426	-903.3673621
CC047	CC047_P03_F004c_190110_SEF_pm.mat	3	4	-70.49366769	-23.21527774	-11.19211186	-12.40606862	-8.319471146	-2.673851173	-2.710681049	1.589348441	-0.629913643	-3.070854084	1460.565676	475.7652815	3997.446501	-48.12458962	-373.4145946	326.7307672	-1127.896693	-1295.238748	-1386.0786	108.5475183
CC047	CC047_P03_F005a_190110_SEF_pm.mat	3	5	-7.87165063	-9.545739234	-1.149572255	4.518418615	9.332359979	6.376722079	-2.811490003	3.077780169	-3.936509999	-0.353155878	-2956.250132	-1111.596189	1116.944572	-320.1991626	-2999.417018	-436.7656741	-969.1003289	-1264.634981	-72.69994284	-761.3778489
CC047	CC047_P03_F005b_190110_SEF_pm.mat	3	5	-21.16054195	-13.73253913	17.43217366	8.074669994	-1.186190616	2.315659654	-0.910164573	1.046084265	-2.732014162	-0.174772275	-2587.984576	-953.7477968	2366.437224	528.3355227	454.8585056	-831.173985	-383.3258063	-1169.831384	-300.4885021	-1068.764951
CC047	CC047_P03_F005c_190110_SEF_pm.mat	3	5	-35.68007993	-21.40903654	15.63405615	6.590495851	1.864398139	4.001497424	-2.654999314	-0.373368951	-3.158307159	0.740750755	-2701.68884	-660.0361972	1855.813394	312.8858091	-2.707978642	-620.7554458	-523.0763861	-1441.834737	380.0657671	-895.0560574
CC047	CC047_P03_F006a_190110_SEF_pm.mat	3	6	-2.573270732	-13.10320901	8.497367211	2.351100263	1.478214573	3.355308112	-0.053869638	-0.543022579	-2.856140244	-2.071669382	-2206.567153	436.5117452	2126.691201	82.98633588	555.3429254	91.74062601	-749.5978487	-1178.2485	181.2888485	-1703.0935
CC047	CC047_P03_F006b_190110_SEF_pm.mat	3	6	-27.25765359	-2.812317806	8.386638742	-10.02150119	2.144927849	8.118951021	6.705963977	0.817125199	0.105108451	-2.110261809	-473.7600627	-72.72025846	3318.292574	-421.2779823	-715.0787895	521.4904568	-1434.50416	-1167.858505	-787.3807979	-18.51886539
CC047	CC047_P03_F006c_190110_SEF_pm.mat	3	6	-44.15268835	-11.59551396	-3.506506769	-10.87331282	-7.251157926	-1.255354001	-5.039482612	2.601618026	0.980644521	1.422722082	-2305.033816	983.5411856	1624.472542	437.6766423	426.7605021	-508.3659523	209.194663	-1329.529021	574.7620489	-808.5114986
CC047	CC047_P05_F001a_190110_SEF_pm.mat	5	1	-23.19354772	-5.880828676	2.040506907	-9.355632381	1.575864044	-0.437874411	-2.011541121	2.050590951	0.695781943	2.072744552	-6558.942562	-90.6456854	-1224.778753	-497.7425756	1494.759009	314.8111603	-145.9729856	-1513.713851	703.343596	-1025.564714
CC047	CC047_P05_F001b_190110_SEF_pm.mat	5	1	-31.1050183	18.20907698	6.404606812	-22.1558322	2.145521892	0.022437871	1.444135951	3.033123962	-2.03100556	-0.576566523	-10103.09923	-3732.522399	-858.2236585	-15.20860342	-691.3368063	967.024128	1012.295639	-1448.720245	194.2364804	-76.42634835
CC047	CC047_P05_F001c_190110_SEF_pm.mat	5	1	-34.92853568	-11.46061032	2.123558839	7.23945016	-10.7786628	-3.12303373	7.471485528	0.220582726	0.895944346	-1.438834016	-4616.481796	1501.605893	969.670545	-276.7717274	80.1739991	665.1684084	631.5286912	-2243.927229	671.6766707	-330.0917228
CC047	CC047_P05_F002a_190110_SEF_pm.mat	5	2	-2.989495643	-2.95733951	9.217621436	8.683738097	-9.266347044	4.185695856	4.891990451	6.076480557	3.920613533	2.669138886	-9905.379749	-2571.765818	-958.2722542	968.5428262	106.3866382	925.3374082	-85.49375824	-1445.89476	636.6975789	-394.3489278
CC047	CC047_P05_F002b_190110_SEF_pm.mat	5	2	-24.50338376	-7.926239148	-1.904598596	-1.023270596	0.305861481	11.96195524	2.700373337	5.997213871	-0.944166353	1.378519793	-5733.729928	1464.451844	-248.1979059	373.9525945	-467.4166204	790.1208782	462.7379451	-2031.012034	625.6546175	-863.8607456
CC047	CC047_P05_F002c_190110_SEF_pm.mat	5	2	49.54910484	2.792372117	-4.129489946	3.146031371	12.4697326	13.01467421	-6.010778805	4.472643947	1.768345129	1.042210322	-6166.21795	-467.6366363	375.432782	-1011.014095	-203.6224508	1077.321075	-53.67717388	-1978.53573	1355.239561	-1246.364698
CC047	CC047_P05_F003a_190110_SEF_pm.mat	5	3	12.26071218	-9.987467476	16.27309203	-3.689654688	18.73733382	8.108228085	-3.556353842	1.187331537	6.60867197	1.705667557	-5177.140652	-523.4126557	679.956403	-1623.162756	-1927.512073	572.45227	1053.248942	-1633.747731	-279.3154411	447.3677079
CC047	CC047_P05_F003b_190110_SEF_pm.mat	5	3	-27.69491219	-18.15934212	1.482231386	-1.631786232	-8.546024719	-0.944142689	-2.333823287	0.061731705	-2.314436554	-4.88245384	-4452.650283	100.0605549	796.684331	-942.4954727	-1671.349491	-337.3370035	2060.521558	-892.9155246	1003.479701	539.7667698
CC047	CC047_P05_F003c_190110_SEF_pm.mat	5	3	-7.216712093	-15.93078331	-7.018397379	-2.074259788	-8.785118865	1.705096746	-1.282815172	8.692078748	0.296816146	0.399397672	96.1543031	2579.104271	2020.560981	163.9781662	1035.97602	-1656.22163	1273.307619	-1343.047479	95.63488992	-650.2625742
san_ang	San-ang_P01_F001a_190313_SEF_pm.mat	1	1	-36.33816741	15.78365128	-16.44937445	-15.99525781	11.50587459	-8.332635613	3.962278713	-4.765172914	0.355355764	-1.313609243	-6016.860511	-2600.972695	578.2295507	-1372.388397	2668.088253	1377.85751	249.6952229	-41.90130347	-162.3116028	820.8378367
san_ang	San-ang_P01_F001b_190313_SEF_pm.mat	1	1	-24.50494079	15.73589755	-0.724326164	-0.907666725	8.186654948	-11.60566224	4.923391874	1.444551659	0.56397491	-2.334746978	-5563.959958	-245.1952046	1288.13917	-119.4703059	2480.779995	1851.643697	-59.97843981	-643.4580193	-22.72244198	1285.341545
san_ang	San-ang_P01_F001c_190313_SEF_pm.mat	1	1	-12.49298188	8.203101322	6.339872026	5.779646741	6.91586439	-4.33858876	-1.312169581	6.248423843	4.782738067	-1.847141815	-8416.701922	-937.0877093	-1046.373339	1621.214969	375.5670887	462.426709	5.115060034	-663.8297841	234.76486	1081.726709
san_ang	San-ang_P01_F002a_190313_SEF_pm.mat	1	2	-32.66115225	10.19892438	-8.010631873	5.994546773	13.04709808	-4.79603873	0.001601828	-0.96687043	8.128313464	-0.177461683	-7616.447271	-525.2286586	456.108647	1682.692017	-755.5313434	1268.382909	-249.4412189	-1012.319601	-1213.117243	176.9895033
san_ang	San-ang_P01_F002b_190313_SEF_pm.mat	1	2	-46.23484941	16.68140841	2.282615803	-0.935754164	13.70075154	2.669504034	2.653909529	6.694312488	3.745970343	-0.826129571	-10105.54989	-3046.111342	-444.5871533	1218.942557	-235.5237738	1672.554434	102.4991368	-398.4481044	154.5588933	872.7523853
san_ang	San-ang_P01_F002c_190313_SEF_pm.mat	1	2	-26.41858501	9.566291901	2.357718516	-9.266485244	6.409005167	-4.032667211	6.469661466	1.034394343	4.642680302	2.041339458	-8409.246076	-2420.071711	254.3181714	-182.2312972	-1530.517245	1479.37772	1219.244955	-693.8692047	-849.066216	1546.296932
san_ang	San-ang_P01_F003a_190313_SEF_pm.mat	1	3	-14.40383268	-16.88737638	4.446433818	9.190979522	1.121362329	-11.22736491	4.222946441	2.981127031	3.688773797	-0.805094587	-4851.739653	668.7744743	1644.298547	-1070.011681	-2153.946464	2448.1038	1028.247741	-1008.905588	-263.0413015	290.218966
san_ang	San-ang_P01_F003b_190313_SEF_pm.mat	1	3	32.79985803	-5.908933785	3.718560378	7.158157555	-4.778560298	-7.249462748	1.546745362	-0.255676743	1.20428617	-3.167604423	-6514.175667	-665.2987248	-164.5914716	-840.1808739	-316.2124255	1364.008647	1615.126295	-646.1194844	-741.3670498	466.1603703
san_ang	San-ang_P01_F003c_190313_SEF_pm.mat	1	3	38.5836363	6.704626053	6.997311851	1.868792682	0.198705371	-2.268833833	0.7008893	-6.155699939	-3.678756922	-3.377606277	-8415.579959	-1340.618576	-237.1119583	1190.857006	468.3905469	973.3148226	314.7904764	-543.5588197	172.5032164	1000.167018
san_ang	San-ang_P02_F004a_190313_SEF_pm.mat	2	4	56.66968165	-20.33754409	-7.093279856	0.780862355	7.176266203	-1.157128331	3.336265148	3.255505138	-1.962939484	-2.261727193	-3659.090129	2246.154367	749.9545741	954.6718617	1398.979994	338.9730999	283.2742784	-643.3984852	-397.5608651	-255.9984878
san_ang	San-ang_P02_F004b_190313_SEF_pm.mat	2	4	41.28496706	-11.53796311	12.2893908	1.358333306	-1.77155039	-9.803410613	13.28810859	1.866318585	4.842628239	-2.631304741	-5393.091519	1830.804891	648.0215081	1291.627234	1193.475802	1371.501797	-187.7227183	-578.1969736	987.1304767	-854.5827837
san_ang	San-ang_P02_F004c_190313_SEF_pm.mat	2	4	147.5661985	-47.36920107	3.104910396	20.2686795	-4.293311946	-5.500097137	1.043922986	-5.240762287	2.617734597	-3.076649035	-1368.514185	1357.243049	1387.657804	-324.5522137	657.1047656	-256.9803666	-1191.298968	-223.3234931	-1098.788622	509.8900082
san_ang	San-ang_P02_F005a_190313_SEF_pm.mat	2	5	-29.2743956	-18.24225837	11.87461103	-3.140603016	-7.302942199	2.186671383	7.750231828	4.51951299	-2.327243263	-1.723638068	-4262.4592	1979.132147	1197.897782	1354.300141	1614.70708	740.9080783	397.8830302	-711.1779978	-204.7204107	714.6310309
san_ang	San-ang_P02_F005b_190313_SEF_pm.mat	2	5	-1.492781502	-9.101809119	12.01100415	-7.514217573	-16.2364687	6.467005221	-10.76021154	-3.560214911	-3.976242792	-0.548673316	-6697.236304	147.0268928	-574.6734382	584.7026723	1957.228459	847.0677991	479.4085229	62.85186194	276.1868204	1181.254626
san_ang	San-ang_P02_F005c_190313_SEF_pm.mat	2	5	39.00218195	-22.85521974	9.280656072	15.59990359	6.458106877	5.089793952	-2.944181709	0.67896007	3.118036034	1.584306951	-3732.35197	978.9333157	-147.7938817	188.4747681	582.3595937	-34.36204794	-683.2731034	-119.9215084	747.799799	-679.8348603
san_ang	San-ang_P02_F006a_190313_SEF_pm.mat	2	6	73.38390148	-31.09236473	-4.714412402	12.08895923	19.08326021	-1.345556242	1.491724794	0.796752229	-5.288375516	-0.245026816	-5627.497083	1522.475707	-94.76234591	542.9382555	-1180.939849	610.123177	278.5093418	-179.7439497	1308.334973	-371.3756491
san_ang	San-ang_P02_F006b_190313_SEF_pm.mat	2	6	25.86887995	-19.45649478	13.61497909	10.73902458	4.6271393	-0.050192933	2.432095802	0.475708046	4.238451268	-0.125715117	-6763.380122	32.79552524	-1765.277268	260.5186607	256.3273559	104.9085684	71.22167942	441.4840495	1510.952529	-452.9677322
san_ang	San-ang_P02_F006c_190313_SEF_pm.mat	2	6	34.68186262	-13.47529425	0.827252721	-1.257958538	-6.074145886	2.009977112	2.970076735	-2.683354849	-2.084935117	-1.934447745	-6030.490545	181.4644135	-771.7866578	-250.716061	-1032.763608	266.4466076	-435.6355903	117.5414887	252.5712876	1071.372163
san_ang	San-ang_P03_F007a_190313_SEF_pm.mat	3	7	1.551930909	-8.071726909	-25.15755071	4.952690656	5.48776009	10.28097291	-2.10706913	1.17019794	-0.346075846	0.37530295	-4297.13418	113.7049746	1895.194492	752.0882172	-2024.536125	-88.69958484	662.7142524	-241.6362748	1537.640064	-342.7529846
san_ang	San-ang_P03_F007b_190313_SEF_pm.mat	3	7	3.796390287	-3.889488297	-5.85813617	17.45606607	17.79859111	3.501513466	1.605406953	-1.730908373	-0.976495787	-1.370694713	-3470.597289	-201.7787942	1699.92487	158.044349	-1791.711591	-330.6249923	1226.536718	-898.4540412	-262.7052914	-178.9387888
san_ang	San-ang_P03_F007c_190313_SEF_pm.mat	3	7	-27.22736875	-8.820632712	3.73983593	13.39226609	8.251507468	11.81878915	-1.558326581	-3.980505932	0.185524545	-1.343545814	-2256.823867	1451.948232	2017.66617	-434.6282684	253.7308417	1175.763218	917.2357021	-470.6063745	-123.0900888	886.7886178
san_ang	San-ang_P03_F008a_190313_SEF_pm.mat	3	8	-82.0224775	5.801485509	-27.51842732	5.322549492	-0.000485857	7.378723648	-1.622660657	-11.41819094	3.447775756	3.420365607	-2164.741315	2698.397848	1452.728321	-1540.356559	-2260.216082	1484.638243	456.9700224	-336.887932	707.6477114	976.4398947
san_ang	San-ang_P03_F008b_190313_SEF_pm.mat	3	8	-69.17419955	13.73517873	-12.79605979	-1.625704211	-1.66125756	6.928076082	-8.553829954	0.527342534	-5.703006621	0.403611749	-5855.142374	-1302.478979	-30.33714337	-913.2247849	-1135.659219	1075.939761	45.57090216	-414.084524	198.7137656	1176.641497
san_ang	San-ang_P03_F008c_190313_SEF_pm.mat	3	8	-81.09314785	1.206735126	-19.09892051	-8.846523158	12.78323345	4.492645022	-5.568831254	4.234655605	6.449055988	-1.70600064	-6545.784709	-1827.392849	-2856.31211	-1527.005825	-2450.040877	587.7310352	-387.0849662	210.1864747	-1165.456409	68.20122385
san_ang	San-ang_P03_F009a_190313_SEF_pm.mat	3	9	-44.27853795	14.23617066	0.929614649	-12.56923944	19.07308598	-2.926109673	-1.106791795	1.99567431	2.156440079	-2.972875533	-1626.520009	-2095.008461	-992.5350881	-2750.53545	2170.31127	385.7468704	-14.17801948	-839.678602	-2508.75388	352.3606533
san_ang	San-ang_P03_F009b_190313_SEF_pm.mat	3	9	-15.6411256	13.40425964	15.09209031	-2.192501449	-19.87398103	1.132586811	5.255738855	-0.923160382	9.081373808	-1.886662014	-4013.375197	-845.544473	1109.711943	408.0932274	1740.597304	-515.0364866	1296.403444	-524.1237309	16.0350078	-89.2851243
san_ang	San-ang_P03_F009c_190313_SEF_pm.mat	3	9	15.20350257	-2.743335004	-8.242788038	4.383895445	-5.997156176	11.31174441	-0.961669882	0.226364678	-8.845187086	4.320980643	-2013.69823	340.5418155	2495.657735	148.2608503	1913.68988	492.1199432	571.1864268	-510.7380628	-570.6486172	482.3177859
san_ang	San-ang_P04_F010a_190313_SEF_pm.mat	4	10	22.25680958	-5.413654307	-30.62754017	-8.768282792	-8.934399122	-9.416194604	1.289699992	6.738173403	-6.495117807	-2.413158953	-5872.941001	-1269.32941	-2274.249578	-729.3869372	1521.140816	-1391.159132	1009.324737	966.754124	787.4268709	-0.635080541
san_ang	San-ang_P04_F010b_190313_SEF_pm.mat	4	10	-33.86461341	-2.484695458	-15.13862857	-0.225783415	3.224121614	-6.075881753	1.375600814	0.934240101	1.231377892	0.103009645	-3668.226579	2399.938144	-1573.094688	-507.5949805	-1410.266426	44.39784892	692.1180311	-392.9326418	372.2894436	-131.7167807
san_ang	San-ang_P04_F010c_190313_SEF_pm.mat	4	10	-5.649195504	-10.06862966	-9.620306752	-9.383787476	5.70719242	1.156798491	-3.508303874	-2.625990665	-2.113457786	-0.81857309	-4143.374196	-1111.686278	-3507.721054	-254.4753725	216.9333498	-1535.89765	591.8781741	719.4304983	-577.5182721	-264.322325
san_ang	San-ang_P04_F011a_190313_SEF_pm.mat	4	11	79.98924315	-12.8148891	-7.979611727	-16.38080177	-8.249441781	-3.879243403	-1.200122565	7.062937141	9.764569815	0.521415091	-4978.990924	-542.1290862	-2354.977987	-149.999346	1325.419749	-1698.793296	1092.830733	352.1250605	917.3783218	715.9330977
san_ang	San-ang_P04_F011b_190313_SEF_pm.mat	4	11	65.63597524	1.494063034	7.066372657	-4.847870217	-0.913636003	4.20613031	-5.06246015	2.649960164	3.009397156	3.988669308	-6106.027216	-546.7729502	-1346.175239	-1644.454042	509.2952453	307.8695476	112.0132232	-202.4575584	420.5012486	462.4250402
san_ang	San-ang_P04_F011c_190313_SEF_pm.mat	4	11	96.2040441	-13.68449895	-3.982246439	-5.22883228	19.31658805	7.547767255	-12.89311303	5.179174731	-0.598865879	0.408688449	-2120.966696	-722.1965754	81.62142329	-2403.254971	-2054.522267	-836.1258195	556.6732211	-45.70109715	298.5262033	47.51461854
san_ang	San-ang_P04_F012a_190313_SEF_pm.mat	4	12	43.74132425	-9.963815565	-3.990121054	-6.215600303	2.166976426	-3.632693139	-10.34112012	1.820868256	3.832044942	3.436404462	-4202.415252	-129.7629147	-312.3900231	-2604.384837	175.7103132	512.7930626	683.9903792	718.1317104	494.9641466	1632.605792
san_ang	San-ang_P04_F012b_190313_SEF_pm.mat	4	12	60.2569988	-1.362401294	8.687194523	-4.445264131	0.931396996	10.1175445	4.759855441	3.224012299	-4.585424288	5.483398201	-5440.479191	-349.9599923	-1616.995916	-252.8347625	1335.598518	-935.76392	390.4575687	135.7443731	-479.6170832	818.8124601
san_ang	San-ang_P04_F012c_190313_SEF_pm.mat	4	12	55.30135013	4.010014885	6.784556913	0.081942733	-15.65920264	8.036063453	15.27822293	5.602807896	-9.45687732	-3.180224071	-3017.297724	-256.8594374	-331.051714	-2040.737216	571.8928891	-373.7255085	851.4792664	-27.21516501	594.2600907	-3.131297359
